# Supplementary material for: LIMCH1-enriched extracellular vesicles promote vascular permeability in early-onset preeclampsia
Source: Sci Adv. 2026 Jan 28;12(5):eaeb8806. doi: 10.1126/sciadv.aeb8806 (PMC12851021; doi:10.1126/sciadv.aeb8806)
Supplement: Supplementary file 2 — Table S3 [file sciadv.aeb8806_table_s3.zip]

Archive with 1 entries (1 files):
- aeb8806_table_s3.xlsx
