# Supplementary material for: LIMCH1-enriched extracellular vesicles promote vascular permeability in early-onset preeclampsia
Source: Sci Adv. 2026 Jan 28;12(5):eaeb8806. doi: 10.1126/sciadv.aeb8806 (PMC12851021; doi:10.1126/sciadv.aeb8806)
Supplement: Supplementary file 2 — Table S3 [file sciadv.aeb8806_table_s3.zip › aeb8806_table_s3.xlsx]

## Sheet: SwissProt_Human
Accession	Description	MW [kDa]	Area
			1902141serum		210430serum		210309serum
			#01: lEV	#02: sEV	#05: lEV	#06: sEV	#09: lEV	#10: sEV
P02768	Serum albumin OS=Homo sapiens GN=ALB PE=1 SV=2 - [ALBU_HUMAN]	69.3215	3.56141e+11	1.71921e+09	1.33978e+11	3.25995e+09	3.26253e+11	1.17121e+09
P01024	Complement C3 OS=Homo sapiens GN=C3 PE=1 SV=2 - [CO3_HUMAN]	187.03	1.33724e+10	2.40545e+09	4.12242e+09	4768951508	5113593217	2.24829e+09
P04114	Apolipoprotein B-100 OS=Homo sapiens GN=APOB PE=1 SV=2 - [APOB_HUMAN]	515.283	1.66813e+09	1.84177e+07	1.09501e+09	1.03843e+08	7.59575e+08	2.3527e+06
P01023	Alpha-2-macroglobulin OS=Homo sapiens GN=A2M PE=1 SV=3 - [A2MG_HUMAN]	163.188	7.5724e+09	162193296004	5.41039e+09	219992643252	6.7521e+09	1.21023e+11
P0DOX5	Immunoglobulin gamma-1 heavy chain OS=Homo sapiens OX=9606 PE=1 SV=2 - [IGG1_HUMAN]	49.2977	9.89949e+10	4.2974e+08	1.3252e+11	1.03212e+10	6.50527e+10	6.19371e+08
P01859	Ig gamma-2 chain C region OS=Homo sapiens GN=IGHG2 PE=1 SV=2 - [IGHG2_HUMAN]	35.8778	8.78411e+10	6.14968e+08	9.95835e+10	4.70504e+09	4.80795e+10	5.92318e+08
P02787	Serotransferrin OS=Homo sapiens GN=TF PE=1 SV=3 - [TRFE_HUMAN]	77.0136	2.36647e+10	6.11782e+09	8.22926e+09	4.80073e+09	2.90931e+10	7.47923e+09
P0C0L5	Complement C4-B OS=Homo sapiens GN=C4B PE=1 SV=2 - [CO4B_HUMAN]	192.631	3.52595e+09	1.3348e+09	2.25837e+09	4.51904e+09	1.51049e+09	9.214e+08
P0C0L4	Complement C4-A OS=Homo sapiens GN=C4A PE=1 SV=2 - [CO4A_HUMAN]	192.664	3.52595e+09	1.3348e+09	2.25837e+09	4.51904e+09	1.51049e+09	9.214e+08
P01009	Alpha-1-antitrypsin OS=Homo sapiens GN=SERPINA1 PE=1 SV=3 - [A1AT_HUMAN]	46.707	27880772874	6.73247e+09	2.94335e+10	8.62053e+09	1.04527e+10	2.86368e+09
P00738	Haptoglobin OS=Homo sapiens GN=HP PE=1 SV=1 - [HPT_HUMAN]	45.1766	8.81658e+10	1.76106e+10	91547517145	1.28797e+11	27996009648	1.28908e+10
P00450	Ceruloplasmin OS=Homo sapiens GN=CP PE=1 SV=1 - [CERU_HUMAN]	122.128	5.34552e+09	3.27574e+09	2.6375e+09	3.48898e+09	2.01719e+09	9.57301e+08
P02751	Fibronectin OS=Homo sapiens OX=9606 GN=FN1 PE=1 SV=5 - [FINC_HUMAN]	272.15	1.87083e+09	23858263024	2.12638e+09	1.0516e+10	1.00403e+09	2.72761e+09
P01834	Immunoglobulin kappa constant OS=Homo sapiens GN=IGKC PE=1 SV=2 - [IGKC_HUMAN]	11.7578	1.09229e+11	3.5127e+10	1.00725e+11	61542820104	5.77077e+10	3.27251e+10
P0DOX7	Immunoglobulin kappa light chain OS=Homo sapiens PE=1 SV=1 - [IGK_HUMAN]	23.3644	1.09229e+11	3.5127e+10	1.00725e+11	61542820104	5.77077e+10	3.27251e+10
P08603	Complement factor H OS=Homo sapiens GN=CFH PE=1 SV=4 - [CFAH_HUMAN]	139.005	2.84365e+09	3.73072e+08	1.27278e+09	423159225	1.15571e+09	2.22423e+08
P02647	Apolipoprotein A-I OS=Homo sapiens GN=APOA1 PE=1 SV=1 - [APOA1_HUMAN]	30.7589	4.80777e+10	4.05606e+09	2.50876e+10	3.58837e+09	38274824586	3.5815e+09
Q14624	Inter-alpha-trypsin inhibitor heavy chain H4 OS=Homo sapiens GN=ITIH4 PE=1 SV=4 - [ITIH4_HUMAN]	103.293	3.64856e+09	4.65684e+09	1.6275e+09	3.42584e+09	2.69152e+09	4.19816e+09
P02790	Hemopexin OS=Homo sapiens GN=HPX PE=1 SV=2 - [HEMO_HUMAN]	51.6433	2.0052e+10	2.486e+09	1.08142e+10	3.76342e+09	8.90957e+09	1.40479e+09
P02774	Vitamin D-binding protein OS=Homo sapiens OX=9606 GN=GC PE=1 SV=2 - [VTDB_HUMAN]	52.8829	4.7768e+09	1.64258e+08	3.8594e+09	6.14845e+08	3.92774e+09	380828482
P00751	Complement factor B OS=Homo sapiens GN=CFB PE=1 SV=2 - [CFAB_HUMAN]	85.4785	3.79281e+09	2.3381e+08	2.06344e+09	4.78802e+08	9.56302e+08	6.13346e+07
P01871	Immunoglobulin heavy constant mu OS=Homo sapiens GN=IGHM PE=1 SV=4 - [IGHM_HUMAN]	49.4086	7334256382	8.10099e+10	2.73613e+09	8.86288e+10	5.63484e+09	6.50249e+10
P04003	C4b-binding protein alpha chain OS=Homo sapiens GN=C4BPA PE=1 SV=2 - [C4BPA_HUMAN]	66.9894	4.13804e+09	1.60388e+09	2.60195e+09	7.00234e+09	2099302706	1.353e+09
P01860	Ig gamma-3 chain C region OS=Homo sapiens GN=IGHG3 PE=1 SV=2 - [IGHG3_HUMAN]	41.2604	8.90961e+10	5.69129e+08	97416532692	7.2739e+09	49247350956	6.43249e+08
P01011	Alpha-1-antichymotrypsin OS=Homo sapiens GN=SERPINA3 PE=1 SV=2 - [AACT_HUMAN]	47.6205	6471956167	2.74831e+08	6.62141e+09	6.58581e+08	2008676821	6.52365e+07
P01876	Ig alpha-1 chain C region OS=Homo sapiens GN=IGHA1 PE=1 SV=2 - [IGHA1_HUMAN]	37.6306	2.33328e+10	1.41675e+10	2.75125e+10	50989855035	14991236880	8.17357e+09
P0DOX6	Immunoglobulin mu heavy chain OS=Homo sapiens OX=9606 PE=1 SV=2 - [IGM_HUMAN]	63.4457	7334256382	8.10099e+10	2.73613e+09	8.86288e+10	5.63484e+09	6.50249e+10
P01031	Complement C5 OS=Homo sapiens GN=C5 PE=1 SV=4 - [CO5_HUMAN]	188.186	5.02425e+08	1.51273e+08	3.85545e+08	3.33678e+08	2.02029e+08	5.25015e+07
P00747	Plasminogen OS=Homo sapiens GN=PLG PE=1 SV=2 - [PLMN_HUMAN]	90.5102	1.86419e+09	6.00376e+07	1.29371e+09	1.46111e+08	1.64591e+09	6.45982e+07
P20742	Pregnancy zone protein OS=Homo sapiens GN=PZP PE=1 SV=4 - [PZP_HUMAN]	163.76	3.42799e+09	6.52888e+10	2.79001e+09	111670870922	3.42021e+09	5.06809e+10
P01008	Antithrombin-III OS=Homo sapiens GN=SERPINC1 PE=1 SV=1 - [ANT3_HUMAN]	52.5689	1.94967e+09	7.50113e+08	1.30293e+09	1069225118	1.82304e+09	6.19426e+08
P19823	Inter-alpha-trypsin inhibitor heavy chain H2 OS=Homo sapiens GN=ITIH2 PE=1 SV=2 - [ITIH2_HUMAN]	106.397	1641602298	1.25507e+08	9.73679e+08	2.85374e+08	1.49696e+09	1.40544e+08
P0CG05	Ig lambda-2 chain C regions OS=Homo sapiens GN=IGLC2 PE=1 SV=1 - [LAC2_HUMAN]	11.2865	3.90553e+10	2.70859e+10	5.87538e+10	4.40454e+10	2.39346e+10	1.6489e+10
P19827	Inter-alpha-trypsin inhibitor heavy chain H1 OS=Homo sapiens GN=ITIH1 PE=1 SV=3 - [ITIH1_HUMAN]	101.326	1.55497e+09	155583840	9.9723e+08	2.23534e+08	1.37256e+09	1.06826e+08
P01861	Ig gamma-4 chain C region OS=Homo sapiens GN=IGHG4 PE=1 SV=1 - [IGHG4_HUMAN]	35.9179	8.73546e+10	5.52029e+08	6.9935e+10	4.70504e+09	4.75437e+10	5.92318e+08
P02765	Alpha-2-HS-glycoprotein OS=Homo sapiens OX=9606 GN=AHSG PE=1 SV=2 - [FETUA_HUMAN]	39.3157	5.43741e+09	4.65957e+07	1.67248e+09	3.13357e+07	4872566816	2.50719e+07
P04217	Alpha-1B-glycoprotein OS=Homo sapiens GN=A1BG PE=1 SV=4 - [A1BG_HUMAN]	54.2195	3.26978e+09	4.41193e+08	2.33542e+09	974820863	1.35339e+09	2.71742e+08
P05155	Plasma protease C1 inhibitor OS=Homo sapiens GN=SERPING1 PE=1 SV=2 - [IC1_HUMAN]	55.1194	2900496205	1.55575e+09	1.12753e+10	3.23156e+09	1.38581e+09	5.13586e+08
P0DOX8	Immunoglobulin lambda-1 light chain OS=Homo sapiens PE=1 SV=1 - [IGL1_HUMAN]	22.8161	3.90553e+10	2.16263e+10	5.87538e+10	3.9134e+10	2.30461e+10	1.29012e+10
P00734	Prothrombin OS=Homo sapiens GN=F2 PE=1 SV=2 - [THRB_HUMAN]	69.9921	1340596719	2.23803e+09	8.60286e+08	3.86523e+09	8.59282e+08	1891821407
P0DOX2	Immunoglobulin alpha-2 heavy chain OS=Homo sapiens OX=9606 PE=1 SV=2 - [IGA2_HUMAN]	48.9032	2.08235e+10	1.27209e+10	2.29235e+10	37912540832	1.23024e+10	6.9595e+09
P02748	Complement component C9 OS=Homo sapiens GN=C9 PE=1 SV=2 - [CO9_HUMAN]	63.1327	1.23802e+09	2.584e+08	4.23359e+08	2.98493e+08	2.53237e+08	3.73009e+07
P01877	Immunoglobulin heavy constant alpha 2 OS=Homo sapiens GN=IGHA2 PE=1 SV=4 - [IGHA2_HUMAN]	36.568	2.08235e+10	1.27209e+10	2.46197e+10	45358517629	1.23024e+10	6.9595e+09
P00739	Haptoglobin-related protein OS=Homo sapiens GN=HPR PE=2 SV=2 - [HPTR_HUMAN]	39.0047	4.58744e+10	1.28529e+10	5.42823e+10	7.6811e+10	1.63289e+10	8.16194e+09
P04275	von Willebrand factor OS=Homo sapiens GN=VWF PE=1 SV=4 - [VWF_HUMAN]	309.058	8.03982e+08	4.47627e+08	2.58773e+08	1860134704	1.54347e+07	1.29163e+08
P04196	Histidine-rich glycoprotein OS=Homo sapiens GN=HRG PE=1 SV=1 - [HRG_HUMAN]	59.5409	1.5023e+09	1.52643e+08	5.55563e+08	1.79964e+08	4.01509e+08	1.29271e+08
P02766	Transthyretin OS=Homo sapiens GN=TTR PE=1 SV=1 - [TTHY_HUMAN]	15.877	3.85094e+09	3.47075e+08	1.05624e+09	186072910	7501016659	8.43068e+08
P01042	Kininogen-1 OS=Homo sapiens GN=KNG1 PE=1 SV=2 - [KNG1_HUMAN]	71.9122	2.53752e+09	2.13879e+08	1.31109e+09	1.56484e+08	1.7683e+09	6.23941e+07
P02649	Apolipoprotein E OS=Homo sapiens GN=APOE PE=1 SV=1 - [APOE_HUMAN]	36.1318	2.02474e+09	6.83352e+08	1.13202e+09	1.00053e+09	1.67316e+09	6.74781e+08
P01019	Angiotensinogen OS=Homo sapiens GN=AGT PE=1 SV=1 - [ANGT_HUMAN]	53.1205	7.41745e+08	1.34325e+08	5.82105e+08	2.00812e+08	4.94012e+08	1.19697e+08
P00736	Complement C1r subcomponent OS=Homo sapiens GN=C1R PE=1 SV=2 - [C1R_HUMAN]	80.0668	7.51598e+08	2917646550	5.18654e+08	7.99477e+09	2.88599e+08	1.27104e+09
P13671	Complement component C6 OS=Homo sapiens GN=C6 PE=1 SV=3 - [CO6_HUMAN]	104.718	4.76311e+08	1.2307e+08	2.98915e+08	1.4797e+08	2.57455e+08	2.49291e+08
P02749	Beta-2-glycoprotein 1 OS=Homo sapiens GN=APOH PE=1 SV=3 - [APOH_HUMAN]	38.2727	4.33388e+09	1.43428e+07	2498035492	6.65488e+06	2.39405e+09	0
P02750	Leucine-rich alpha-2-glycoprotein OS=Homo sapiens GN=LRG1 PE=1 SV=2 - [A2GL_HUMAN]	38.1541	1.15697e+09	2.73356e+08	9.14898e+08	3.95742e+08	1.95932e+08	5.29052e+07
P09871	Complement C1s subcomponent OS=Homo sapiens GN=C1S PE=1 SV=1 - [C1S_HUMAN]	76.6348	6.16702e+08	2880573275	4.49652e+08	8.75545e+09	2.61627e+08	1.44747e+09
P10643	Complement component C7 OS=Homo sapiens GN=C7 PE=1 SV=2 - [CO7_HUMAN]	93.4573	3.74855e+08	1.08689e+08	2.80096e+08	149032151	2.38046e+08	2.55552e+07
P05156	Complement factor I OS=Homo sapiens GN=CFI PE=1 SV=2 - [CFAI_HUMAN]	65.7066	6.40019e+08	0	3.6595e+08	0	1.9945e+08	0
P02760	Protein AMBP OS=Homo sapiens GN=AMBP PE=1 SV=1 - [AMBP_HUMAN]	38.974	1.80379e+09	1.16657e+08	1.25599e+09	2.61797e+08	1.15954e+09	1.20031e+08
P07357	Complement component C8 alpha chain OS=Homo sapiens GN=C8A PE=1 SV=2 - [CO8A_HUMAN]	65.121	3.7308e+08	1.01846e+08	2.65284e+08	1.16133e+08	1.43267e+08	2.56946e+07
P06396	Gelsolin OS=Homo sapiens GN=GSN PE=1 SV=1 - [GELS_HUMAN]	85.6442	6.13155e+08	1.11171e+08	3.05979e+08	9.99836e+07	5.44934e+08	1.60799e+08
A0M8Q6	Immunoglobulin lambda constant 7 OS=Homo sapiens GN=IGLC7 PE=1 SV=3 - [IGLC7_HUMAN]	11.2466	21494697921	9.16037e+09	2.59123e+10	15828152993	1.20159e+10	6543954715
P05546	Heparin cofactor 2 OS=Homo sapiens GN=SERPIND1 PE=1 SV=3 - [HEP2_HUMAN]	57.0342	6.10208e+08	2.22808e+07	4.17492e+08	4.73079e+07	4.63512e+08	2.50064e+07
Q96PD5	N-acetylmuramoyl-L-alanine amidase OS=Homo sapiens GN=PGLYRP2 PE=1 SV=1 - [PGRP2_HUMAN]	62.1779	4.05837e+08	8.20038e+06	2.52418e+08	1.45709e+07	3.11906e+08	7.80805e+06
P25311	Zinc-alpha-2-glycoprotein OS=Homo sapiens GN=AZGP1 PE=1 SV=2 - [ZA2G_HUMAN]	34.2371	1.50042e+09	3.92112e+08	7.76e+08	3.46664e+08	9.32869e+08	2.06417e+08
P07358	Complement component C8 beta chain OS=Homo sapiens GN=C8B PE=1 SV=3 - [CO8B_HUMAN]	67.0035	3.77597e+08	2.60343e+09	2.90791e+08	3.58291e+09	1.67727e+08	2.3216e+09
P02671	Fibrinogen alpha chain OS=Homo sapiens GN=FGA PE=1 SV=2 - [FIBA_HUMAN]	94.9144	3.03956e+08	2.26952e+08	7.93523e+08	4.82947e+08	3.47739e+07	3.11517e+07
P43652	Afamin OS=Homo sapiens GN=AFM PE=1 SV=1 - [AFAM_HUMAN]	69.024	4.39164e+08	6.59811e+07	1.71595e+08	5.4241e+07	3.77735e+08	94627847
P27918	Properdin OS=Homo sapiens GN=CFP PE=1 SV=2 - [PROP_HUMAN]	51.242	1.0908e+09	8.45343e+07	8.84634e+07	1.1493e+08	1.08284e+08	1.33682e+08
P08697	Alpha-2-antiplasmin OS=Homo sapiens GN=SERPINF2 PE=1 SV=3 - [A2AP_HUMAN]	54.5311	7.32019e+08	7.48602e+07	5.23609e+08	7.06977e+07	563129041	5.74167e+07
P04004	Vitronectin OS=Homo sapiens GN=VTN PE=1 SV=1 - [VTNC_HUMAN]	54.2712	2.76025e+09	1.64941e+09	2.20268e+09	2.62789e+09	2.09636e+09	1.32318e+09
P07225	Vitamin K-dependent protein S OS=Homo sapiens GN=PROS1 PE=1 SV=1 - [PROS_HUMAN]	75.0739	4.48539e+08	2.30995e+08	3.25672e+08	5.9006e+08	2.61035e+08	1.10198e+08
P02763	Alpha-1-acid glycoprotein 1 OS=Homo sapiens GN=ORM1 PE=1 SV=1 - [A1AG1_HUMAN]	23.4968	2.501e+09	5.05458e+09	3.65127e+09	7.76074e+09	4.64909e+08	1.26835e+09
O43866	CD5 antigen-like OS=Homo sapiens GN=CD5L PE=1 SV=1 - [CD5L_HUMAN]	38.0629	5.52731e+08	7.33405e+09	1.91978e+08	7.49397e+09	4.93842e+08	5.1914e+09
Q03591	Complement factor H-related protein 1 OS=Homo sapiens GN=CFHR1 PE=1 SV=2 - [FHR1_HUMAN]	37.626	2422089653	9.42958e+07	898544396	1.06424e+08	665764585	6.95909e+07
Q06033	Inter-alpha-trypsin inhibitor heavy chain H3 OS=Homo sapiens GN=ITIH3 PE=1 SV=2 - [ITIH3_HUMAN]	99.7865	4.32885e+08	1.67066e+07	4.5859e+08	6.33821e+07	9.93971e+07	6.40171e+06
P27169	Serum paraoxonase/arylesterase 1 OS=Homo sapiens GN=PON1 PE=1 SV=3 - [PON1_HUMAN]	39.7062	7.52131e+08	7.12305e+07	3.35993e+08	7.25078e+07	9.90237e+08	1.24167e+08
P07996	Thrombospondin-1 OS=Homo sapiens GN=THBS1 PE=1 SV=2 - [TSP1_HUMAN]	129.3	1.14003e+08	2.31793e+08	2.6402e+08	3.02647e+08	1.41115e+08	1.06366e+08
P68871	Hemoglobin subunit beta OS=Homo sapiens GN=HBB PE=1 SV=2 - [HBB_HUMAN]	15.9883	1.26559e+09	2.83904e+09	6.21904e+08	1.83223e+09	1.13644e+09	1.32317e+09
P01619	Immunoglobulin kappa variable 3-20 OS=Homo sapiens GN=IGKV3-20 PE=1 SV=2 - [KV320_HUMAN]	12.5493	2.37226e+09	1.13336e+09	3.36769e+09	2485893451	1.59302e+09	2.0317e+09
P06681	Complement C2 OS=Homo sapiens GN=C2 PE=1 SV=2 - [CO2_HUMAN]	83.2143	2.01234e+08	2.09788e+07	3.84966e+10	4.76576e+07	8.38663e+07	426055691
P36955	Pigment epithelium-derived factor OS=Homo sapiens GN=SERPINF1 PE=1 SV=4 - [PEDF_HUMAN]	46.2833	2.02849e+08	0	1.10007e+08	0	1.24488e+08	0
P06727	Apolipoprotein A-IV OS=Homo sapiens OX=9606 GN=APOA4 PE=1 SV=4 - [APOA4_HUMAN]	45.3445	4.36796e+08	2.83815e+07	4.28844e+08	4.00858e+07	1.6871e+09	1.4462e+08
P10909	Clusterin OS=Homo sapiens GN=CLU PE=1 SV=1 - [CLUS_HUMAN]	52.461	4.24422e+09	8.63371e+08	8.28902e+09	1.23922e+09	14526579442	3.56754e+08
P02753	Retinol-binding protein 4 OS=Homo sapiens GN=RBP4 PE=1 SV=3 - [RET4_HUMAN]	22.9953	3.68908e+09	0	2.41797e+09	0	7.15774e+09	4332243
A0A0C4DH25	Immunoglobulin kappa variable 3-20 OS=Homo sapiens GN=IGKV3D-20 PE=3 SV=1 - [KVD20_HUMAN]	12.5072	2013858507	1.155e+09	2.85664e+09	1.71516e+09	1.31063e+09	1.17699e+09
P01824	Immunoglobulin heavy variable 4-39 OS=Homo sapiens GN=IGHV4-39 PE=1 SV=2 - [HV439_HUMAN]	13.9081	1.0402e+09	6.96956e+08	1.31944e+09	4.18078e+08	3.36046e+08	6.72341e+08
P06331	Immunoglobulin heavy variable 4-34 OS=Homo sapiens GN=IGHV4-34 PE=1 SV=2 - [HV434_HUMAN]	13.8061	1.11491e+09	7.22734e+08	1474128761	4.96259e+08	4.9803e+08	6.93921e+08
P01825	Immunoglobulin heavy variable 4-59 OS=Homo sapiens GN=IGHV4-59 PE=1 SV=2 - [HV459_HUMAN]	12.9276	1.53962e+09	6.87203e+08	1.31226e+09	4.01144e+08	3.33004e+08	6.71543e+08
P0DP08	Immunoglobulin heavy variable 4-38-2 OS=Homo sapiens GN=IGHV4-38-2 PE=3 SV=1 - [HVD82_HUMAN]	13.0077	1.53962e+09	1027881887	1.95121e+09	568692503	4.9803e+08	6.78717e+08
A0A087WSY4	Immunoglobulin heavy variable 4-30-2 OS=Homo sapiens GN=IGHV4-30-2 PE=3 SV=1 - [HV432_HUMAN]	13.0167	1763980726	569933812	1637617480	725653974	425426631	5.92377e+08
A0A075B6R2	Immunoglobulin heavy variable 4-4 OS=Homo sapiens GN=IGHV4-4 PE=3 SV=2 - [HV404_HUMAN]	12.8396	1763980726	569933812	1637617480	725653974	425426631	3.4065e+08
P19652	Alpha-1-acid glycoprotein 2 OS=Homo sapiens GN=ORM2 PE=1 SV=2 - [A1AG2_HUMAN]	23.5876	1.50454e+09	2.73391e+09	1.95302e+09	3.70763e+09	3.24073e+08	7.28984e+08
P08185	Corticosteroid-binding globulin OS=Homo sapiens GN=SERPINA6 PE=1 SV=1 - [CBG_HUMAN]	45.1119	3.67479e+08	3.97628e+07	1.94439e+08	5.07515e+07	3.33409e+08	5.11845e+07
P01782	Immunoglobulin heavy variable 3-9 OS=Homo sapiens GN=IGHV3-9 PE=1 SV=2 - [HV309_HUMAN]	12.9364	1.00049e+09	8.95658e+08	1.95369e+09	1.03402e+09	2.19318e+08	346647982
P05090	Apolipoprotein D OS=Homo sapiens GN=APOD PE=1 SV=1 - [APOD_HUMAN]	21.2618	1.05888e+09	7.67221e+07	8.51616e+08	1.30835e+08	8.50002e+08	3.45075e+07
P0DJI8	Serum amyloid A-1 protein OS=Homo sapiens GN=SAA1 PE=1 SV=1 - [SAA1_HUMAN]	13.5235	1715413883	6.04094e+08	1.01533e+09	7.68414e+08	1.05118e+07	0
P02746	Complement C1q subcomponent subunit B OS=Homo sapiens GN=C1QB PE=1 SV=3 - [C1QB_HUMAN]	26.7045	1.0996e+09	2.39038e+09	7.74496e+08	8.23277e+09	4.67431e+08	1.40897e+09
P02675	Fibrinogen beta chain OS=Homo sapiens GN=FGB PE=1 SV=2 - [FIBB_HUMAN]	55.8923	9.67663e+07	206647025	8.30348e+08	8.60005e+08	0	2.21383e+07
P02743	Serum amyloid P-component OS=Homo sapiens GN=APCS PE=1 SV=2 - [SAMP_HUMAN]	25.3711	1.67148e+09	6.60299e+08	1.56896e+09	2.25793e+09	4.59714e+08	2.20636e+08
P03952	Plasma kallikrein OS=Homo sapiens GN=KLKB1 PE=1 SV=1 - [KLKB1_HUMAN]	71.3228	3.28216e+08	1.7893e+08	1.86624e+08	2.16438e+08	2.2318e+08	3.83355e+08
P36980	Complement factor H-related protein 2 OS=Homo sapiens GN=CFHR2 PE=1 SV=1 - [FHR2_HUMAN]	30.6306	1.43256e+09	6.39796e+06	6.45786e+08	0	3.46108e+08	0
P60709	Actin, cytoplasmic 1 OS=Homo sapiens GN=ACTB PE=1 SV=1 - [ACTB_HUMAN]	41.7097	2.60104e+08	1.24507e+08	8.33805e+07	1.17686e+08	2.27293e+08	4.0601e+07
O75882	Attractin OS=Homo sapiens GN=ATRN PE=1 SV=2 - [ATRN_HUMAN]	158.432	1.08983e+08	8.2638e+07	4.09885e+07	4.87292e+07	9.19912e+07	60584818
Q969T7	7-methylguanosine phosphate-specific 5'-nucleotidase OS=Homo sapiens GN=NT5C3B PE=1 SV=4 - [5NT3B_HUMAN]	34.3674	357179460792	1123896976	96907370421	2166340052	299266150562	634714988
P23142	Fibulin-1 OS=Homo sapiens GN=FBLN1 PE=1 SV=4 - [FBLN1_HUMAN]	77.1624	1.37263e+08	0	1.15757e+08	7.77468e+06	136048114	4.99572e+06
Q9BXR6	Complement factor H-related protein 5 OS=Homo sapiens GN=CFHR5 PE=1 SV=1 - [FHR5_HUMAN]	64.3771	6.97047e+08	4.44092e+07	2.7305e+08	6.88224e+07	1.45271e+08	1.94858e+07
O14791	Apolipoprotein L1 OS=Homo sapiens GN=APOL1 PE=1 SV=5 - [APOL1_HUMAN]	43.9469	370712960	2.70754e+08	1.30183e+08	2.04294e+08	2.6553e+08	1.28797e+08
P18428	Lipopolysaccharide-binding protein OS=Homo sapiens GN=LBP PE=1 SV=3 - [LBP_HUMAN]	53.3499	1.20479e+08	5.17771e+07	1.32691e+08	1.21466e+08	1.50501e+07	0
P69905	Hemoglobin subunit alpha OS=Homo sapiens GN=HBA1 PE=1 SV=2 - [HBA_HUMAN]	15.2479	8.65399e+08	2.15225e+09	4.03686e+08	1.34636e+09	8.60205e+08	1.04202e+09
P01772	Immunoglobulin heavy variable 3-33 OS=Homo sapiens GN=IGHV3-33 PE=1 SV=2 - [HV333_HUMAN]	13.0655	2.54792e+09	1.52769e+09	5.0847e+09	2.87344e+09	1.14603e+09	1.11956e+09
P02747	Complement C1q subcomponent subunit C OS=Homo sapiens GN=C1QC PE=1 SV=3 - [C1QC_HUMAN]	25.7571	9.86081e+08	3.46593e+09	7.89154e+08	12797850874	4.79457e+08	2.0752e+09
P35858	Insulin-like growth factor-binding protein complex acid labile subunit OS=Homo sapiens GN=IGFALS PE=1 SV=1 - [ALS_HUMAN]	65.9938	9.1014e+07	0	3.38496e+07	0	1.45043e+08	0
P22792	Carboxypeptidase N subunit 2 OS=Homo sapiens GN=CPN2 PE=1 SV=3 - [CPN2_HUMAN]	60.5181	2.55162e+08	4.16776e+07	1.93526e+08	7.88783e+07	2.27711e+08	4.1845e+07
A0A0C4DH31	Immunoglobulin heavy variable 1-18 OS=Homo sapiens GN=IGHV1-18 PE=3 SV=1 - [HV118_HUMAN]	12.8122	881298805	1.82366e+08	1.76544e+09	7.84117e+08	1.33191e+08	2.98573e+08
Q13790	Apolipoprotein F OS=Homo sapiens GN=APOF PE=1 SV=2 - [APOF_HUMAN]	35.377	2.49399e+08	0	1.88455e+08	0	1.1355e+08	0
A0A0B4J2H0	Immunoglobulin heavy variable 1-69D OS=Homo sapiens GN=IGHV1-69D PE=3 SV=1 - [HV69D_HUMAN]	12.6523	6.93114e+08	3.85409e+08	1.52427e+09	8.35991e+08	1.74673e+08	3.07688e+08
A0A0B4J1V1	Immunoglobulin heavy variable 3-21 OS=Homo sapiens GN=IGHV3-21 PE=1 SV=1 - [HV321_HUMAN]	12.8314	2.16663e+09	1.45509e+09	4.48751e+09	2.84775e+09	9.05861e+08	1.03143e+09
P07360	Complement component C8 gamma chain OS=Homo sapiens GN=C8G PE=1 SV=3 - [CO8G_HUMAN]	22.2635	2.75507e+08	4.86508e+07	1.50228e+08	42555719	1.44851e+08	8692001
O75636	Ficolin-3 OS=Homo sapiens GN=FCN3 PE=1 SV=2 - [FCN3_HUMAN]	32.882	2.47667e+08	4031609933	1.23634e+08	7639739935	1.30591e+08	2.29682e+09
P08519	Apolipoprotein(a) OS=Homo sapiens GN=LPA PE=1 SV=1 - [APOA_HUMAN]	500.995	3.26423e+08	8.83258e+07	1.4057e+09	7.59579e+08	7.15294e+07	0
P02741	C-reactive protein OS=Homo sapiens GN=CRP PE=1 SV=1 - [CRP_HUMAN]	25.0227	2.6744e+09	4.3416e+08	1104264911	8.46155e+08	0	0
A0A0C4DH67	Immunoglobulin kappa variable 1-8 OS=Homo sapiens GN=IGKV1-8 PE=3 SV=1 - [KV108_HUMAN]	12.5292	4.9411e+08	8.07089e+07	5.70494e+08	2.27941e+08	2.90818e+08	7.04794e+07
P0DP02	Immunoglobulin heavy variable 3-30-3 OS=Homo sapiens GN=IGHV3-30-3 PE=3 SV=1 - [HVC33_HUMAN]	12.9805	2.50089e+09	1.52769e+09	5.0847e+09	2.87344e+09	1.14603e+09	1.11956e+09
P51884	Lumican OS=Homo sapiens GN=LUM PE=1 SV=2 - [LUM_HUMAN]	38.4048	2.06766e+08	1.00239e+07	1.26597e+08	1.28276e+07	1.54968e+08	8.71204e+06
P01762	Immunoglobulin heavy variable 3-11 OS=Homo sapiens GN=IGHV3-11 PE=1 SV=2 - [HV311_HUMAN]	12.9004	2.21689e+09	1.47304e+09	4.51804e+09	2.85734e+09	9.10465e+08	1.0246e+09
A0A0B4J1X5	Immunoglobulin heavy variable 3-74 OS=Homo sapiens GN=IGHV3-74 PE=3 SV=1 - [HV374_HUMAN]	12.8314	2.70538e+09	1.51327e+09	4.89099e+09	2.83579e+09	1.30579e+09	1.1423e+09
P29622	Kallistatin OS=Homo sapiens GN=SERPINA4 PE=1 SV=3 - [KAIN_HUMAN]	48.5112	7.35174e+07	0	2.6453e+07	0	1.05905e+08	0
P02652	Apolipoprotein A-II OS=Homo sapiens GN=APOA2 PE=1 SV=1 - [APOA2_HUMAN]	11.1679	3.31657e+08	303105426	8.44776e+08	5.08216e+08	4.96207e+08	3.86431e+08
P0DJI9	Serum amyloid A-2 protein OS=Homo sapiens GN=SAA2 PE=1 SV=1 - [SAA2_HUMAN]	13.5186	6.8939e+08	2.83614e+08	4.92491e+08	5.13794e+08	2.88627e+06	0
P02745	Complement C1q subcomponent subunit A OS=Homo sapiens GN=C1QA PE=1 SV=2 - [C1QA_HUMAN]	26.0002	3.32825e+08	1.55293e+09	4.36274e+08	6112059066	1.96039e+08	1.02206e+09
A0A0C4DH38	Immunoglobulin heavy variable 5-51 OS=Homo sapiens GN=IGHV5-51 PE=3 SV=1 - [HV551_HUMAN]	12.6663	8.41567e+08	5.30522e+08	5.46437e+08	6.54211e+08	4.27071e+08	9.4605e+08
P02042	Hemoglobin subunit delta OS=Homo sapiens GN=HBD PE=1 SV=2 - [HBD_HUMAN]	16.0453	8.18546e+08	1.63482e+09	4.12015e+08	1.1125e+09	686439494	7.84935e+08
P01764	Ig heavy chain V-III region 23 OS=Homo sapiens GN=IGHV3-23 PE=1 SV=2 - [HV303_HUMAN]	12.5742	1.25256e+09	7.01084e+08	1.93658e+09	8.54588e+08	7.57503e+08	7.85127e+08
P04433	Ig kappa chain V-III region VG (Fragment) OS=Homo sapiens PE=1 SV=1 - [KV309_HUMAN]	12.5673	1085778503	1.01081e+09	1.62004e+09	8.49702e+08	7.29299e+08	6.36282e+08
P01780	Immunoglobulin heavy variable 3-7 OS=Homo sapiens GN=IGHV3-7 PE=1 SV=2 - [HV307_HUMAN]	12.9344	2946698293	1.90274e+09	5.10385e+09	3.34175e+09	1154646081	1.27245e+09
Q02985	Complement factor H-related protein 3 OS=Homo sapiens GN=CFHR3 PE=1 SV=2 - [FHR3_HUMAN]	37.2987	6.7256e+08	1.16539e+08	632640316	1.26923e+08	2.52451e+08	2.67536e+07
P01742	Immunoglobulin heavy variable 1-69 OS=Homo sapiens GN=IGHV1-69 PE=1 SV=2 - [HV169_HUMAN]	12.6513	8.64302e+08	3.85409e+08	1.52427e+09	1.18965e+09	2.48526e+08	4.47974e+08
O95445	Apolipoprotein M OS=Homo sapiens GN=APOM PE=1 SV=2 - [APOM_HUMAN]	21.2394	4.67242e+08	1.01439e+07	1.87382e+08	4.13784e+06	3.14159e+08	4.96446e+06
P80748	Immunoglobulin lambda variable 3-21 OS=Homo sapiens GN=IGLV3-21 PE=1 SV=2 - [LV321_HUMAN]	12.438	1.25403e+09	2.45232e+08	1718852004	8.60593e+08	2462169557	3.80029e+08
P20851	C4b-binding protein beta chain OS=Homo sapiens GN=C4BPB PE=1 SV=1 - [C4BPB_HUMAN]	28.3384	2.0235e+08	1.60024e+08	2.34158e+08	6.00208e+08	1.02318e+08	1.28645e+08
Q9Y490	Talin-1 OS=Homo sapiens GN=TLN1 PE=1 SV=3 - [TLN1_HUMAN]	269.599	2.95598e+07	1.08303e+07	2.81944e+07	3605982	4.28545e+07	0
A0A0C4DH29	Immunoglobulin heavy variable 1-3 OS=Homo sapiens GN=IGHV1-3 PE=3 SV=1 - [HV103_HUMAN]	12.9994	1.02591e+09	4.76854e+08	1.49293e+09	9.61137e+08	286957438	4.32133e+08
P0DP01	Immunoglobulin heavy variable 1-8 OS=Homo sapiens GN=IGHV1-8 PE=3 SV=1 - [HV108_HUMAN]	12.9833	9.98019e+08	2.96216e+08	1.38091e+09	1.16855e+09	478367616	8.78206e+08
A0A075B6S5	Immunoglobulin kappa variable 1-27 OS=Homo sapiens GN=IGKV1-27 PE=3 SV=1 - [KV127_HUMAN]	12.7034	5.08049e+08	8.55005e+07	6.82699e+08	1.6325e+08	2.87424e+08	6.45134e+07
P06312	Ig kappa chain V-IV region (Fragment) OS=Homo sapiens GN=IGKV4-1 PE=4 SV=1 - [KV401_HUMAN]	13.3716	1.65821e+09	1.02624e+09	3.03932e+09	1.93956e+09	8.09376e+08	6.67819e+08
P05543	Thyroxine-binding globulin OS=Homo sapiens GN=SERPINA7 PE=1 SV=2 - [THBG_HUMAN]	46.2946	1.63549e+09	2.54237e+07	1.17423e+09	1.02824e+07	1.15411e+10	1.15025e+07
P01597	Immunoglobulin kappa variable 1-39 OS=Homo sapiens GN=IGKV1-39 PE=1 SV=2 - [KV139_HUMAN]	12.7293	1.28932e+09	2.20921e+08	1.36324e+09	3.71074e+08	2.53888e+08	1.25253e+08
P01763	Immunoglobulin heavy variable 3-48 OS=Homo sapiens GN=IGHV3-48 PE=1 SV=2 - [HV348_HUMAN]	12.8043	3.21412e+09	2175226605	4.4366e+09	4.23744e+09	1354272525	1.53355e+09
P01767	Immunoglobulin heavy variable 3-53 OS=Homo sapiens GN=IGHV3-53 PE=1 SV=2 - [HV353_HUMAN]	12.7613	3.66762e+09	2120102954	4.68198e+09	3.95198e+09	1633978040	1.57778e+09
P15169	Carboxypeptidase N catalytic chain OS=Homo sapiens GN=CPN1 PE=1 SV=1 - [CBPN_HUMAN]	52.2533	1.33119e+08	2.22617e+07	8.92243e+07	8.58758e+07	8.46654e+07	1.32015e+07
P01817	Immunoglobulin heavy variable 2-5 OS=Homo sapiens GN=IGHV2-5 PE=1 SV=2 - [HV205_HUMAN]	13.2228	1.8631e+08	2.50261e+08	254027784	9.38055e+08	3.00424e+07	1.96696e+08
P01591	Immunoglobulin J chain OS=Homo sapiens GN=JCHAIN PE=1 SV=4 - [IGJ_HUMAN]	18.087	2.7864e+08	7986224167	2.22351e+08	8.75767e+09	142982616	5.31732e+09
P01743	Immunoglobulin heavy variable 1-46 OS=Homo sapiens GN=IGHV1-46 PE=1 SV=2 - [HV146_HUMAN]	12.9243	6.97405e+08	4.23246e+08	1.57288e+09	8.97216e+08	2.8808e+08	4.6304e+08
P23083	Immunoglobulin heavy variable 1-2 OS=Homo sapiens GN=IGHV1-2 PE=1 SV=2 - [HV102_HUMAN]	13.0763	1274543050	4.18927e+08	1.83068e+09	1610051083	1.57314e+08	2.32849e+08
P00740	Coagulation factor IX OS=Homo sapiens GN=F9 PE=1 SV=2 - [FA9_HUMAN]	51.745	1.21534e+08	3.82725e+08	4.14048e+07	6.8899e+08	1.08177e+07	3.43063e+08
P05160	Coagulation factor XIII B chain OS=Homo sapiens GN=F13B PE=1 SV=3 - [F13B_HUMAN]	75.4612	6.26091e+07	0	4.60918e+07	0	1.08697e+08	0
A0A087WW87	Immunoglobulin kappa variable 2-40 OS=Homo sapiens GN=IGKV2-40 PE=3 SV=2 - [KV240_HUMAN]	13.3016	2550279112	5213353444	4.17049e+09	6935608336	1.38116e+09	4.69959e+09
A0A0C4DH73	Immunoglobulin kappa variable 1-12 OS=Homo sapiens GN=IGKV1-12 PE=3 SV=1 - [KV112_HUMAN]	12.6373	1.08637e+09	1.19966e+08	8.74714e+08	186649681	4.45466e+08	7.5339e+07
A0A087WSY6	Immunoglobulin kappa variable 3D-15 OS=Homo sapiens GN=IGKV3D-15 PE=3 SV=6 - [KVD15_HUMAN]	12.5263	6.43312e+08	5.31007e+08	9.01423e+08	4.78317e+08	3.65862e+08	3.43436e+08
Q14520	Hyaluronan-binding protein 2 OS=Homo sapiens GN=HABP2 PE=1 SV=1 - [HABP2_HUMAN]	62.6304	1.34517e+08	2.44436e+07	1.04516e+08	1.23487e+08	1.54354e+08	5.5056e+07
A0A075B6P5	Immunoglobulin kappa variable 2-28 OS=Homo sapiens GN=IGKV2-28 PE=3 SV=1 - [KV228_HUMAN]	12.9485	2.6564e+09	5213353444	4.40414e+09	3.53156e+09	1.3646e+09	2.3632e+09
P68133	Actin, alpha skeletal muscle OS=Homo sapiens GN=ACTA1 PE=1 SV=1 - [ACTS_HUMAN]	42.0239	1.84975e+08	9.83614e+07	4.86388e+07	7.86836e+07	1.42541e+08	2.08673e+07
A0A075B6K5	Immunoglobulin lambda variable 3-9 OS=Homo sapiens GN=IGLV3-9 PE=3 SV=1 - [LV39_HUMAN]	12.3241	2299397229	1.64377e+08	2430793508	8.17179e+08	1.23294e+09	2.89947e+08
P22352	Glutathione peroxidase 3 OS=Homo sapiens GN=GPX3 PE=1 SV=2 - [GPX3_HUMAN]	25.5369	1.32601e+08	5.72055e+07	1.00907e+08	9.37051e+07	1.06241e+08	63602951
P55058	Phospholipid transfer protein OS=Homo sapiens GN=PLTP PE=1 SV=1 - [PLTP_HUMAN]	54.7045	4.95606e+07	0	6.47644e+07	0	2.28397e+07	0
P12259	Coagulation factor V OS=Homo sapiens GN=F5 PE=1 SV=4 - [FA5_HUMAN]	251.546	8.65898e+08	6.2727e+07	7.65814e+08	3.75229e+08	5.05125e+08	3.59402e+07
A0A0J9YVY3	Immunoglobulin heavy variable 7-4-1 OS=Homo sapiens GN=IGHV7-4-1 PE=3 SV=1 - [HV741_HUMAN]	12.8403	2510661982	1.89933e+09	3.90611e+09	3.63501e+09	2420754256	2.47262e+09
Q15848	Adiponectin OS=Homo sapiens GN=ADIPOQ PE=1 SV=1 - [ADIPO_HUMAN]	26.397	1.13093e+08	1.82905e+08	1.26843e+08	4.60103e+08	6.34946e+07	4.39318e+07
P01599	Immunoglobulin kappa variable 1-17 OS=Homo sapiens GN=IGKV1-17 PE=1 SV=2 - [KV117_HUMAN]	12.7704	341775272	1.42668e+08	2.69903e+08	2.26429e+08	1.07971e+08	9.07788e+07
A0A075B6S6	Immunoglobulin kappa variable 2D-30 OS=Homo sapiens GN=IGKV2D-30 PE=3 SV=1 - [KVD30_HUMAN]	13.2065	2.56114e+09	2765544710	2.86162e+09	3.60663e+09	1.35702e+09	2.43522e+09
P01700	Immunoglobulin lambda variable 1-47 OS=Homo sapiens GN=IGLV1-47 PE=1 SV=2 - [LV147_HUMAN]	12.2759	8.39907e+08	9.24548e+08	9.98055e+08	1460218235	5.46486e+08	4.19522e+08
A2NJV5	Immunoglobulin kappa variable 2-29 OS=Homo sapiens GN=IGKV2-29 PE=3 SV=2 - [KV229_HUMAN]	13.0766	4.97539e+09	5213353444	4.19647e+09	3655660339	1.3556e+09	1.60568e+09
P00742	Coagulation factor X OS=Homo sapiens GN=F10 PE=1 SV=2 - [FA10_HUMAN]	54.6965	6.50093e+07	6.43152e+06	6.78223e+07	1.03726e+07	90897894	8.30709e+06
P00748	Coagulation factor XII OS=Homo sapiens GN=F12 PE=1 SV=3 - [FA12_HUMAN]	67.7479	1.37688e+08	1.28434e+07	1.50184e+08	37005135	216320596	3.45025e+07
P02656	Apolipoprotein C-III OS=Homo sapiens GN=APOC3 PE=1 SV=1 - [APOC3_HUMAN]	10.8455	476576694	0	6.88046e+08	0	4.92621e+08	0
P08571	Monocyte differentiation antigen CD14 OS=Homo sapiens GN=CD14 PE=1 SV=2 - [CD14_HUMAN]	40.0507	5.24189e+07	0	5.82207e+07	0	2.01382e+07	0
P04180	Phosphatidylcholine-sterol acyltransferase OS=Homo sapiens GN=LCAT PE=1 SV=1 - [LCAT_HUMAN]	49.5461	4.36461e+07	0	2.29744e+07	0	6.55379e+07	0
P01766	Immunoglobulin heavy variable 3-13 OS=Homo sapiens GN=IGHV3-13 PE=1 SV=2 - [HV313_HUMAN]	12.4982	5.41037e+08	3.93992e+08	8.80028e+08	673727922	1.60715e+08	2.07936e+08
Q9NZP8	Complement C1r subcomponent-like protein OS=Homo sapiens GN=C1RL PE=1 SV=2 - [C1RL_HUMAN]	53.4643	1.15919e+09	1.13711e+09	1.48779e+08	4.03109e+09	8.56667e+07	5.47256e+08
P04083	Annexin A1 OS=Homo sapiens GN=ANXA1 PE=1 SV=2 - [ANXA1_HUMAN]	38.69	3.0782e+07	0	1.15735e+07	0	0	0
Q13201	Multimerin-1 OS=Homo sapiens GN=MMRN1 PE=1 SV=3 - [MMRN1_HUMAN]	138.023	9.72218e+07	0	1.95155e+08	2.25269e+07	7.78899e+06	0
P48740	Mannan-binding lectin serine protease 1 OS=Homo sapiens GN=MASP1 PE=1 SV=3 - [MASP1_HUMAN]	79.1952	2.49264e+07	7.45245e+08	5.28482e+07	1.79398e+09	1.98007e+07	5.63015e+08
P35542	Serum amyloid A-4 protein OS=Homo sapiens GN=SAA4 PE=1 SV=2 - [SAA4_HUMAN]	14.7373	5.41009e+08	4.35699e+07	7.68718e+08	1.26169e+08	221152323	3.37882e+07
P05452	Tetranectin OS=Homo sapiens GN=CLEC3B PE=1 SV=3 - [TETN_HUMAN]	22.5223	7.99176e+07	0	4.27982e+07	0	6.78072e+07	0
Q04756	Hepatocyte growth factor activator OS=Homo sapiens GN=HGFAC PE=1 SV=1 - [HGFA_HUMAN]	70.6361	4.01328e+07	0	2.50027e+07	0	1.94201e+07	3.1139e+07
P02679	Fibrinogen gamma chain OS=Homo sapiens GN=FGG PE=1 SV=3 - [FIBG_HUMAN]	51.4789	1.19997e+08	2.31693e+08	9.91093e+08	8.78015e+08	0	3.05441e+07
P02655	Apolipoprotein C-II OS=Homo sapiens GN=APOC2 PE=1 SV=1 - [APOC2_HUMAN]	11.2768	176633948	0	5.54075e+08	0	2.5484e+08	0
A0A0C4DH32	Immunoglobulin heavy variable 3-20 OS=Homo sapiens GN=IGHV3-20 PE=3 SV=2 - [HV320_HUMAN]	12.6652	7.29694e+08	731293342	1968133357	8.09905e+08	1.58751e+08	2.98527e+08
A0A0J9YXX1	Immunoglobulin heavy variable 5-10-1 OS=Homo sapiens GN=IGHV5-10-1 PE=3 SV=1 - [HV5X1_HUMAN]	12.7643	6.28654e+08	4.96157e+08	4.27695e+08	5.7064e+08	6.60496e+08	6.19579e+08
P04430	Immunoglobulin kappa variable 1-16 OS=Homo sapiens GN=IGKV1-16 PE=1 SV=2 - [KV116_HUMAN]	12.6102	1.2597e+08	7.81955e+07	167712336	6.56031e+07	5.60932e+07	8.13192e+07
Q15485	Ficolin-2 OS=Homo sapiens GN=FCN2 PE=1 SV=2 - [FCN2_HUMAN]	33.9795	1.19528e+08	3.85886e+08	2.56962e+07	1.04361e+08	3.54902e+07	4.32836e+07
A0A0B4J1V0	Immunoglobulin heavy variable 3-15 OS=Homo sapiens GN=IGHV3-15 PE=3 SV=1 - [HV315_HUMAN]	12.9175	7.33432e+08	5.51824e+08	1.35616e+09	9.6254e+08	5.24412e+08	6.50286e+08
A0A075B6H7	Probable non-functional immunoglobulin kappa variable 3-7 OS=Homo sapiens OX=9606 GN=IGKV3-7 PE=5 SV=1 - [KV37_HUMAN]	12.7754	2.94805e+09	9.62519e+08	3.86925e+09	1937620617	1.72352e+09	1321983370
P01602	Ig heavy chain V-I region 5 (Fragment) OS=Homo sapiens GN=IGKV1-5 PE=4 SV=2 - [KV110_HUMAN]	12.7734	3.63235e+08	2.495e+08	8.00816e+08	5.5977e+08	2.5308e+08	4.28723e+08
A0A0B4J1V6	Immunoglobulin heavy variable 3-73 OS=Homo sapiens GN=IGHV3-73 PE=3 SV=1 - [HV373_HUMAN]	12.8494	7.52963e+08	5.44178e+08	1.19333e+09	1.35848e+09	7.32798e+08	6.46692e+08
P43251	Biotinidase OS=Homo sapiens GN=BTD PE=1 SV=2 - [BTD_HUMAN]	61.0933	3.91252e+07	7.65351e+06	2.25272e+07	0	4.68418e+07	9.53449e+06
P01814	Immunoglobulin heavy variable 2-70 OS=Homo sapiens GN=IGHV2-70 PE=1 SV=2 - [HV270_HUMAN]	13.2517	5.23881e+07	3.01659e+08	4.69499e+07	8.26749e+07	1.09456e+07	2.48734e+07
A0A0C4DH43	Immunoglobulin heavy variable 2-70D OS=Homo sapiens GN=IGHV2-70D PE=3 SV=1 - [HV70D_HUMAN]	13.3038	3.22653e+08	2.70363e+08	6.57294e+07	106121348	1.24618e+07	3.75072e+07
Q9UK55	Protein Z-dependent protease inhibitor OS=Homo sapiens GN=SERPINA10 PE=1 SV=1 - [ZPI_HUMAN]	50.6742	4.09196e+07	9.79634e+06	5.01935e+07	1.11147e+07	1.35988e+07	0
Q08380	Galectin-3-binding protein OS=Homo sapiens GN=LGALS3BP PE=1 SV=1 - [LG3BP_HUMAN]	65.2893	4.51301e+07	4.12635e+09	68835692	8.8839e+09	1.77965e+07	1.20228e+09
A0A0B4J1Y9	Immunoglobulin heavy variable 3-72 OS=Homo sapiens GN=IGHV3-72 PE=3 SV=1 - [HV372_HUMAN]	13.1945	8.29372e+08	6.54126e+08	1231936488	1.14921e+09	5.74284e+08	6.99139e+08
Q96IY4	Carboxypeptidase B2 OS=Homo sapiens GN=CPB2 PE=1 SV=2 - [CBPB2_HUMAN]	48.3934	7.91643e+07	3.09965e+07	6.03672e+07	2.16844e+07	4.85798e+07	1.32429e+07
Q92954	Proteoglycan 4 OS=Homo sapiens OX=9606 GN=PRG4 PE=1 SV=3 - [PRG4_HUMAN]	150.968	241890741	8.3382e+07	1.4852e+09	6.0827e+08	3.509e+08	0
A0A0C4DH35	Probable non-functional immunoglobulin heavy variable 3-35 OS=Homo sapiens OX=9606 GN=IGHV3-35 PE=5 SV=1 - [HV335_HUMAN]	12.8023	4.95683e+08	2.44868e+08	3.82275e+08	4.93962e+08	2.26095e+08	1.25744e+08
Q9UGM5	Fetuin-B OS=Homo sapiens GN=FETUB PE=1 SV=2 - [FETUB_HUMAN]	42.028	2.69141e+07	0	2.89054e+07	0	6.62188e+07	0
A0A0B4J1X8	Immunoglobulin heavy variable 3-43 OS=Homo sapiens GN=IGHV3-43 PE=3 SV=1 - [HV343_HUMAN]	13.0684	1435528870	731293342	1.11595e+09	849253666	287790794	594477311
P04278	Sex hormone-binding globulin OS=Homo sapiens GN=SHBG PE=1 SV=2 - [SHBG_HUMAN]	43.7518	1.50607e+07	0	60065500	0	1.24024e+07	0
P02776	Platelet factor 4 OS=Homo sapiens GN=PF4 PE=1 SV=2 - [PLF4_HUMAN]	10.8379	3.14337e+08	4.45935e+07	2.20254e+08	1.65235e+08	3.00699e+07	2.06021e+07
P01594	Immunoglobulin kappa variable 1-33 OS=Homo sapiens GN=IGKV1-33 PE=1 SV=2 - [KV133_HUMAN]	12.8403	1371905206	1.69662e+08	2.18122e+09	612094209	2.63505e+08	9.66829e+07
P0DOX3	Immunoglobulin delta heavy chain OS=Homo sapiens PE=1 SV=1 - [IGD_HUMAN]	56.1891	1.99139e+10	9.15472e+07	7.34163e+09	5.91201e+07	1.87927e+10	9.6474e+07
A0A075B6Q5	Immunoglobulin heavy variable 3-64 OS=Homo sapiens GN=IGHV3-64 PE=3 SV=1 - [HV364_HUMAN]	12.8823	4.91902e+07	1.06625e+08	146684470	56371801	4.30025e+07	1.60904e+07
A0A0C4DH55	Immunoglobulin kappa variable 3D-7 OS=Homo sapiens GN=IGKV3D-7 PE=3 SV=5 - [KVD07_HUMAN]	13.1395	5079904688	6.93465e+08	6882875989	2918805528	2988887296	1563446511
A0A0J9YX35	Immunoglobulin heavy variable 3-64D OS=Homo sapiens GN=IGHV3-64D PE=3 SV=1 - [HV64D_HUMAN]	12.8143	4.84102e+08	2.58616e+08	4.28851e+08	3.14399e+08	1.98647e+08	2.79763e+08
A0A0C4DH24	Immunoglobulin kappa variable 6-21 OS=Homo sapiens GN=IGKV6-21 PE=3 SV=1 - [KV621_HUMAN]	12.4222	318198296	1.38694e+07	4.13274e+07	3.38946e+07	2.17087e+07	1.45244e+07
P21333	Filamin-A OS=Homo sapiens GN=FLNA PE=1 SV=4 - [FLNA_HUMAN]	280.564	1.07604e+08	3.67988e+06	9.64664e+07	0	1.40776e+08	0
Q9Y6R7	IgGFc-binding protein OS=Homo sapiens GN=FCGBP PE=1 SV=3 - [FCGBP_HUMAN]	571.639	2.9008e+09	1.40524e+09	7.10961e+07	1.41438e+09	4.55395e+09	1.33065e+09
Q12805	EGF-containing fibulin-like extracellular matrix protein 1 OS=Homo sapiens GN=EFEMP1 PE=1 SV=2 - [FBLN3_HUMAN]	54.6042	299980945	0	3.64862e+07	0	1.97021e+07	0
P35442	Thrombospondin-2 OS=Homo sapiens GN=THBS2 PE=1 SV=2 - [TSP2_HUMAN]	129.908	6.62718e+07	1.43009e+08	7.53887e+07	192153376	6.605e+07	64098615
P02788	Lactotransferrin OS=Homo sapiens GN=LTF PE=1 SV=6 - [TRFL_HUMAN]	78.1319	3.37539e+07	4.59853e+07	2.2503e+07	2.51324e+09	0	0
A0A0B4J1U3	Immunoglobulin lambda variable 1-36 OS=Homo sapiens GN=IGLV1-36 PE=3 SV=5 - [LV136_HUMAN]	12.47	9.67213e+07	1.09492e+07	62686545	1.00685e+08	2.00301e+07	27644564
A0A0A0MS15	Immunoglobulin heavy variable 3-49 OS=Homo sapiens GN=IGHV3-49 PE=3 SV=1 - [HV349_HUMAN]	13.0475	2.83019e+08	8.55491e+07	3.93008e+08	1.62049e+08	1.15708e+08	7.38801e+07
P01717	Immunoglobulin lambda variable 3-25 OS=Homo sapiens GN=IGLV3-25 PE=1 SV=2 - [LV325_HUMAN]	12.0038	1.92207e+08	1.80242e+08	7.60975e+08	8.52348e+08	3.09215e+08	2.35798e+08
Q15582	Transforming growth factor-beta-induced protein ig-h3 OS=Homo sapiens GN=TGFBI PE=1 SV=1 - [BGH3_HUMAN]	74.634	17455899	0	4.65842e+07	0	7.22764e+06	0
A0A075B6I0	Immunoglobulin lambda variable 8-61 OS=Homo sapiens GN=IGLV8-61 PE=3 SV=7 - [LV861_HUMAN]	12.8061	4.11156e+08	3.36183e+08	3.19475e+08	1.02322e+09	1.74665e+08	5.18627e+08
P01709	Immunoglobulin lambda variable 2-8 OS=Homo sapiens GN=IGLV2-8 PE=1 SV=2 - [LV208_HUMAN]	12.3739	5.34701e+08	1.4587e+09	6.91797e+08	1.19169e+09	1.41002e+08	7.43185e+08
Q96KN2	Beta-Ala-His dipeptidase OS=Homo sapiens GN=CNDP1 PE=1 SV=4 - [CNDP1_HUMAN]	56.6701	3.4282e+07	0	0	0	4.79397e+07	6.41109e+06
P01706	Immunoglobulin lambda variable 2-11 OS=Homo sapiens GN=IGLV2-11 PE=1 SV=2 - [LV211_HUMAN]	12.636	1.41392e+08	6.85109e+08	6.27071e+08	9.2282e+08	1.23623e+08	4.02287e+08
P49908	Selenoprotein P OS=Homo sapiens GN=SEPP1 PE=1 SV=3 - [SEPP1_HUMAN]	43.1563	4.30423e+07	0	3.09046e+07	1.6536e+07	2.68466e+07	1.8028e+06
P01701	Immunoglobulin lambda variable 1-51 OS=Homo sapiens GN=IGLV1-51 PE=1 SV=2 - [LV151_HUMAN]	12.241	2.56428e+08	1.04686e+09	9.38967e+08	9.23227e+08	2.71535e+08	3.13568e+08
O00187	Mannan-binding lectin serine protease 2 OS=Homo sapiens GN=MASP2 PE=1 SV=4 - [MASP2_HUMAN]	75.6536	38893230	3.59103e+08	2.85399e+07	7.91355e+08	30508783	2.55178e+08
P12429	Annexin A3 OS=Homo sapiens GN=ANXA3 PE=1 SV=3 - [ANXA3_HUMAN]	36.3527	2.20587e+07	8.02387e+07	7.98231e+06	0	4.07031e+06	4.49034e+06
P15814	Immunoglobulin lambda-like polypeptide 1 OS=Homo sapiens GN=IGLL1 PE=1 SV=1 - [IGLL1_HUMAN]	22.9486	3.55299e+07	0	6.06621e+07	8.80306e+07	77310204	0
P01714	Immunoglobulin lambda variable 3-19 OS=Homo sapiens GN=IGLV3-19 PE=1 SV=2 - [LV319_HUMAN]	12.0349	237663370	6.21604e+08	7.96335e+08	4.86633e+08	2.56925e+08	197760746
P69891	Hemoglobin subunit gamma-1 OS=Homo sapiens GN=HBG1 PE=1 SV=2 - [HBG1_HUMAN]	16.1303	1589156316	2.53361e+09	791968306	1885081176	6.07994e+08	4.20023e+08
P69892	Hemoglobin subunit gamma-2 OS=Homo sapiens GN=HBG2 PE=1 SV=2 - [HBG2_HUMAN]	16.1163	1589156316	2.53361e+09	791968306	1885081176	6.07994e+08	4.20023e+08
A0A075B6R9	Probable non-functional immunoglobulin kappa variable 2D-24 OS=Homo sapiens OX=9606 GN=IGKV2D-24 PE=5 SV=1 - [KVD24_HUMAN]	13.0707	995134256	8.51549e+08	5.16298e+08	8.96532e+08	2.14189e+08	4.13003e+08
Q92496	Complement factor H-related protein 4 OS=Homo sapiens GN=CFHR4 PE=1 SV=3 - [FHR4_HUMAN]	65.3078	6.4122e+07	0	41332457	0	9.62472e+06	0
Q16610	Extracellular matrix protein 1 OS=Homo sapiens GN=ECM1 PE=1 SV=2 - [ECM1_HUMAN]	60.6353	2.10683e+07	2.02931e+07	2.50096e+07	24366976	2.57991e+07	3.837e+07
Q08830	Fibrinogen-like protein 1 OS=Homo sapiens GN=FGL1 PE=1 SV=3 - [FGL1_HUMAN]	36.3565	7.85975e+07	1.71042e+07	6.20999e+07	7.87619e+07	0	0
P01703	Immunoglobulin lambda variable 1-40 OS=Homo sapiens GN=IGLV1-40 PE=1 SV=2 - [LV140_HUMAN]	12.2939	4.70774e+08	1.74762e+08	616844176	434933100	3.46627e+08	2.64835e+08
P80108	Phosphatidylinositol-glycan-specific phospholipase D OS=Homo sapiens GN=GPLD1 PE=1 SV=3 - [PHLD_HUMAN]	92.278	6.03722e+10	8.74677e+06	6.82329e+10	0	3.20906e+10	5.46909e+06
P06276	Cholinesterase OS=Homo sapiens GN=BCHE PE=1 SV=1 - [CHLE_HUMAN]	68.3743	2.65459e+07	9.58477e+07	1.15906e+07	6.78339e+07	2.91867e+07	9.26941e+07
A0A075B6H9	Immunoglobulin lambda variable 4-69 OS=Homo sapiens GN=IGLV4-69 PE=1 SV=1 - [LV469_HUMAN]	12.7652	9.30385e+06	1.55519e+08	6.30764e+07	1.35962e+08	7.40384e+06	9.71503e+07
P01699	Immunoglobulin lambda variable 1-44 OS=Homo sapiens GN=IGLV1-44 PE=1 SV=2 - [LV144_HUMAN]	12.1938	4.55258e+08	6.45308e+08	604636326	7.7893e+08	2.50819e+08	4.58186e+08
P06702	Protein S100-A9 OS=Homo sapiens GN=S100A9 PE=1 SV=1 - [S10A9_HUMAN]	13.2335	1.73961e+07	1.70117e+08	0	4.69158e+07	0	0
P02654	Apolipoprotein C-I OS=Homo sapiens GN=APOC1 PE=1 SV=1 - [APOC1_HUMAN]	9.32609	235302146	7.74922e+07	2.99527e+08	170409986	2.75828e+08	1.19619e+08
P07737	Profilin-1 OS=Homo sapiens GN=PFN1 PE=1 SV=2 - [PROF1_HUMAN]	15.0446	4.95743e+07	6.95968e+06	1.95889e+07	0	3.43246e+07	0
A0A0B4J1V2	Immunoglobulin heavy variable 2-26 OS=Homo sapiens GN=IGHV2-26 PE=3 SV=1 - [HV226_HUMAN]	13.1737	7.0652e+07	31583696	4.83315e+08	828515718	7.79945e+07	5.75116e+07
A0A075B6K4	Immunoglobulin lambda variable 3-10 OS=Homo sapiens GN=IGLV3-10 PE=3 SV=2 - [LV310_HUMAN]	12.433	1.97478e+08	4.74062e+08	1.0757e+09	8.37679e+08	4.29852e+08	3.35403e+08
P04070	Vitamin K-dependent protein C OS=Homo sapiens GN=PROC PE=1 SV=1 - [PROC_HUMAN]	52.0375	7.68499e+10	0	3.92159e+07	0	8.51674e+10	0
A0A0C4DH34	Immunoglobulin heavy variable 4-28 OS=Homo sapiens GN=IGHV4-28 PE=3 SV=1 - [HV428_HUMAN]	13.1157	4.84331e+07	1.22472e+08	758009681	593581965	6.18627e+07	1.92806e+08
P01715	Immunoglobulin lambda variable 3-1 OS=Homo sapiens GN=IGLV3-1 PE=1 SV=2 - [LV301_HUMAN]	12.2878	2.04999e+08	3.64273e+08	1.21475e+09	6.11684e+08	2.64144e+08	2.34406e+08
A0A075B6K0	Immunoglobulin lambda variable 3-16 OS=Homo sapiens GN=IGLV3-16 PE=3 SV=2 - [LV316_HUMAN]	12.4581	2.81819e+08	1.79141e+08	6.33216e+08	607146277	138207724	1.04623e+08
A0A0B4J1U7	Immunoglobulin heavy variable 6-1 OS=Homo sapiens GN=IGHV6-1 PE=3 SV=1 - [HV601_HUMAN]	13.4728	2.88085e+08	4.91934e+08	2.94092e+08	3.17338e+08	1.88412e+08	3.17676e+08
P00746	Complement factor D OS=Homo sapiens GN=CFD PE=1 SV=5 - [CFAD_HUMAN]	27.0159	3.84572e+07	0	9154525	0	0	0
P07998	Ribonuclease pancreatic OS=Homo sapiens GN=RNASE1 PE=1 SV=4 - [RNAS1_HUMAN]	17.6327	7.88415e+06	0	0	0	0	0
Q9NQ79	Cartilage acidic protein 1 OS=Homo sapiens GN=CRTAC1 PE=1 SV=2 - [CRAC1_HUMAN]	71.3758	2.42499e+07	0	0	0	7.95993e+06	0
P03951	Coagulation factor XI OS=Homo sapiens GN=F11 PE=1 SV=1 - [FA11_HUMAN]	70.0636	2.47301e+07	0	4.03329e+07	2.77511e+06	2.07544e+07	0
A0A0A0MS14	Immunoglobulin heavy variable 1-45 OS=Homo sapiens GN=IGHV1-45 PE=3 SV=1 - [HV145_HUMAN]	13.4995	81036019	4.03238e+07	8.99893e+07	3.16221e+07	40273022	1.96351e+07
A0A075B6I9	Immunoglobulin lambda variable 7-46 OS=Homo sapiens GN=IGLV7-46 PE=3 SV=4 - [LV746_HUMAN]	12.4601	3.88665e+08	7.10276e+08	5.36058e+08	559895639	306036976	5.30992e+08
P04211	Immunoglobulin lambda variable 7-43 OS=Homo sapiens GN=IGLV7-43 PE=3 SV=2 - [LV743_HUMAN]	12.4431	3.88665e+08	9.24391e+08	5.35657e+08	5.39903e+08	306036976	4.86275e+08
P40197	Platelet glycoprotein V OS=Homo sapiens GN=GP5 PE=1 SV=1 - [GPV_HUMAN]	60.9207	1.09119e+07	0	7.1743e+06	0	0	0
P61626	Lysozyme C OS=Homo sapiens GN=LYZ PE=1 SV=1 - [LYSC_HUMAN]	16.5263	8.14507e+07	2850710585	3.42494e+07	0	6.5994e+06	0
P98160	Basement membrane-specific heparan sulfate proteoglycan core protein OS=Homo sapiens GN=HSPG2 PE=1 SV=4 - [PGBM_HUMAN]	468.532	5.32084e+07	0	9.08566e+07	0	0	0
A0A0C4DH33	Immunoglobulin heavy variable 1-24 OS=Homo sapiens GN=IGHV1-24 PE=3 SV=1 - [HV124_HUMAN]	12.8162	2.72967e+07	8.43781e+06	1.23695e+08	8.11073e+07	1.35603e+07	2.59852e+07
P07359	Platelet glycoprotein Ib alpha chain OS=Homo sapiens GN=GP1BA PE=1 SV=2 - [GP1BA_HUMAN]	71.4952	5.29076e+07	0	1.51548e+07	0	0	0
A0A0C4DH36	Probable non-functional immunoglobulin heavy variable 3-38 OS=Homo sapiens OX=9606 GN=IGHV3-38 PE=5 SV=1 - [HV338_HUMAN]	12.7504	104476644	7.23472e+07	7.84788e+07	27228714	70991703	27898545
O00391	Sulfhydryl oxidase 1 OS=Homo sapiens GN=QSOX1 PE=1 SV=3 - [QSOX1_HUMAN]	82.5255	1.24139e+07	0	2.01456e+07	0	1.75268e+07	0
Q9UDY2	Tight junction protein ZO-2 OS=Homo sapiens GN=TJP2 PE=1 SV=2 - [ZO2_HUMAN]	133.876	2.83466e+09	8.79918e+07	1.00869e+09	689641352	953220118	3.12092e+07
Q6UWP8	Suprabasin OS=Homo sapiens GN=SBSN PE=1 SV=2 - [SBSN_HUMAN]	60.5046	1.78066e+07	0	3.23724e+07	0	157379	0
Q00610	Clathrin heavy chain 1 OS=Homo sapiens GN=CLTC PE=1 SV=5 - [CLH1_HUMAN]	191.493	337342270	0	385784832	0	215125314	0
P00915	Carbonic anhydrase 1 OS=Homo sapiens GN=CA1 PE=1 SV=2 - [CAH1_HUMAN]	28.8524	1.24956e+07	5.61591e+07	0	0	8.83602e+07	0
Q15166	Serum paraoxonase/lactonase 3 OS=Homo sapiens GN=PON3 PE=1 SV=3 - [PON3_HUMAN]	39.5823	1.7699e+08	2.35242e+07	8.50709e+07	44611298	2.03379e+08	47064912
P63104	14-3-3 protein zeta/delta OS=Homo sapiens GN=YWHAZ PE=1 SV=1 - [1433Z_HUMAN]	27.7277	6.45093e+06	2.96905e+07	0	6.70268e+06	1.06703e+07	5.59536e+06
P01034	Cystatin-C OS=Homo sapiens GN=CST3 PE=1 SV=1 - [CYTC_HUMAN]	15.7891	4.11454e+07	0	20543589	0	0	0
P18206	Vinculin OS=Homo sapiens GN=VCL PE=1 SV=4 - [VINC_HUMAN]	123.722	5.56304e+06	0	0	0	2.40475e+06	0
P05109	Protein S100-A8 OS=Homo sapiens GN=S100A8 PE=1 SV=1 - [S10A8_HUMAN]	10.8276	2.79209e+07	1.64654e+08	0	4.53954e+07	0	0
A0A0A0MT36	Immunoglobulin kappa variable 6D-21 OS=Homo sapiens GN=IGKV6D-21 PE=3 SV=1 - [KVD21_HUMAN]	12.3322	8.27812e+06	0	150082765	2.99264e+07	4.38155e+07	160548125
Q92820	Gamma-glutamyl hydrolase OS=Homo sapiens GN=GGH PE=1 SV=2 - [GGH_HUMAN]	35.9412	1.34171e+07	0	11058587	0	4.90082e+06	0
P23528	Cofilin-1 OS=Homo sapiens GN=CFL1 PE=1 SV=3 - [COF1_HUMAN]	18.4907	7.56225e+06	4.83065e+06	6.85497e+06	0	0	41051101
Q6Q788	Apolipoprotein A-V OS=Homo sapiens GN=APOA5 PE=1 SV=1 - [APOA5_HUMAN]	41.1871	3.2947e+06	1614874	1.16053e+07	6.74462e+07	1.0318e+07	0
P49913	Cathelicidin antimicrobial peptide OS=Homo sapiens GN=CAMP PE=1 SV=1 - [CAMP_HUMAN]	19.2892	5.54872e+06	1.49516e+07	3.84604e+07	0	0	0
Q9ULJ8	Neurabin-1 OS=Homo sapiens GN=PPP1R9A PE=1 SV=2 - [NEB1_HUMAN]	123.267	5.14363e+08	0	4.58728e+08	0	5.54103e+08	0
A0A075B6J9	Immunoglobulin lambda variable 2-18 OS=Homo sapiens GN=IGLV2-18 PE=3 SV=2 - [LV218_HUMAN]	12.404	56479660	9.91329e+07	8.26933e+07	1.23523e+08	87870114	1.09993e+08
P0DP09	Immunoglobulin kappa variable 1-13 OS=Homo sapiens GN=IGKV1-13 PE=3 SV=1 - [KV113_HUMAN]	12.5613	2.31824e+07	22738576	0	0	8.13103e+06	0
P22891	Vitamin K-dependent protein Z OS=Homo sapiens GN=PROZ PE=1 SV=2 - [PROZ_HUMAN]	44.7147	1.89916e+07	0	0	0	1.59714e+07	0
P35251	Replication factor C subunit 1 OS=Homo sapiens GN=RFC1 PE=1 SV=4 - [RFC1_HUMAN]	128.175	1.34445e+08	2.00884e+08	1.2653e+08	0	1.18428e+08	8.60191e+07
P07195	L-lactate dehydrogenase B chain OS=Homo sapiens GN=LDHB PE=1 SV=2 - [LDHB_HUMAN]	36.6151	3.56995e+06	3.79928e+06	147743107	0	0	0
P26927	Hepatocyte growth factor-like protein OS=Homo sapiens GN=MST1 PE=1 SV=2 - [HGFL_HUMAN]	80.2675	2.14221e+08	0	1.62319e+08	0	9.68805e+07	1.64956e+07
P13645	Keratin, type I cytoskeletal 10 OS=Homo sapiens GN=KRT10 PE=1 SV=6 - [K1C10_HUMAN]	58.7917	0	1.94816e+08	0	3.11752e+08	2.13861e+07	1.05226e+08
Q8WWA0	Intelectin-1 OS=Homo sapiens GN=ITLN1 PE=1 SV=1 - [ITLN1_HUMAN]	34.9393	1.69097e+07	0	0	0	0	0
P05154	Plasma serine protease inhibitor OS=Homo sapiens GN=SERPINA5 PE=1 SV=3 - [IPSP_HUMAN]	45.6457	3.96613e+06	3.78134e+07	0	1.12503e+07	1.21161e+07	3.35892e+07
P00488	Coagulation factor XIII A chain OS=Homo sapiens GN=F13A1 PE=1 SV=4 - [F13A_HUMAN]	83.2146	9.91724e+07	6.70515e+08	4.50633e+08	1.61106e+09	6.73446e+06	2.52291e+07
P68402	Platelet-activating factor acetylhydrolase IB subunit beta OS=Homo sapiens GN=PAFAH1B2 PE=1 SV=1 - [PA1B2_HUMAN]	25.5531	419715264	0	210504575	322153112	205727688	0
Q9P2N5	RNA-binding protein 27 OS=Homo sapiens GN=RBM27 PE=1 SV=2 - [RBM27_HUMAN]	118.645	4.99981e+08	0	128426860	0	3.36322e+08	0
P01601	Ig kappa chain V-ID region 16 (Fragment) OS=Homo sapiens GN=IGKV1D-16 PE=4 SV=2 - [KV109_HUMAN]	12.7222	5.93663e+07	4.33678e+07	3.2102e+07	4.37878e+07	24832495	0
P01718	Immunoglobulin lambda variable 3-27 OS=Homo sapiens GN=IGLV3-27 PE=1 SV=2 - [LV327_HUMAN]	12.1571	2.1503e+08	2.22617e+08	5.21905e+08	4.36977e+08	255846830	9.74392e+07
Q76LX8	A disintegrin and metalloproteinase with thrombospondin motifs 13 OS=Homo sapiens GN=ADAMTS13 PE=1 SV=1 - [ATS13_HUMAN]	153.505	2.81508e+07	0	0	0	0	0
Q7Z5P9	Mucin-19 OS=Homo sapiens GN=MUC19 PE=1 SV=3 - [MUC19_HUMAN]	804.768	1.50319e+09	1.82218e+09	2.39274e+09	5.32963e+09	1170542586	1.59256e+09
P82930	28S ribosomal protein S34, mitochondrial OS=Homo sapiens GN=MRPS34 PE=1 SV=2 - [RT34_HUMAN]	25.6345	1.42115e+08	276340912	1.54731e+08	779649336	1.28472e+08	1.92445e+08
O95497	Pantetheinase OS=Homo sapiens GN=VNN1 PE=1 SV=2 - [VNN1_HUMAN]	56.9751	4.44068e+09	2.86783e+06	0	0	0	0
P01705	Immunoglobulin lambda variable 2-23 OS=Homo sapiens GN=IGLV2-23 PE=1 SV=2 - [LV223_HUMAN]	11.8857	6.94691e+07	1.84206e+08	1.47055e+08	3.92811e+07	8.54226e+07	2.85137e+07
P13796	Plastin-2 OS=Homo sapiens GN=LCP1 PE=1 SV=6 - [PLSL_HUMAN]	70.2439	1.37552e+07	0	3.87817e+06	0	0	0
P00338	L-lactate dehydrogenase A chain OS=Homo sapiens GN=LDHA PE=1 SV=2 - [LDHA_HUMAN]	36.6654	0	3.79928e+06	0	0	0	0
P09172	Dopamine beta-hydroxylase OS=Homo sapiens GN=DBH PE=1 SV=3 - [DOPO_HUMAN]	69.0207	9.96996e+06	5.0572e+07	0	0	1.4297e+07	2.72486e+07
P08567	Pleckstrin OS=Homo sapiens GN=PLEK PE=1 SV=3 - [PLEK_HUMAN]	40.0994	9.00599e+06	1.63062e+07	3.727e+06	0	3.21847e+06	6.15557e+06
A0A087WSZ0	Immunoglobulin kappa variable 1D-8 OS=Homo sapiens GN=IGKV1D-8 PE=3 SV=6 - [KVD08_HUMAN]	12.8283	0	0	0	0	0	0
P98161	Polycystin-1 OS=Homo sapiens GN=PKD1 PE=1 SV=3 - [PKD1_HUMAN]	462.239	5.86699e+08	0	6.44561e+08	0	8.55179e+08	1.86613e+07
P02775	Platelet basic protein OS=Homo sapiens GN=PPBP PE=1 SV=3 - [CXCL7_HUMAN]	13.8854	43401732	2.72304e+07	47981376	28455392	0	1.3776e+07
A0A0B4J1V7	Probable non-functional immunoglobulin heavy variable 7-81 OS=Homo sapiens OX=9606 GN=IGHV7-81 PE=5 SV=1 - [HV781_HUMAN]	12.9091	1.47208e+06	0	1.24719e+07	0	0	0
P16070	CD44 antigen OS=Homo sapiens GN=CD44 PE=1 SV=3 - [CD44_HUMAN]	81.4874	4.47427e+09	3.21431e+09	0	0	0	7.73658e+06
Q9BV23	Monoacylglycerol lipase ABHD6 OS=Homo sapiens GN=ABHD6 PE=2 SV=1 - [ABHD6_HUMAN]	38.3057	237371667	4.9476e+07	99030361	0	5.3713e+07	20697341
P08727	Keratin, type I cytoskeletal 19 OS=Homo sapiens GN=KRT19 PE=1 SV=4 - [K1C19_HUMAN]	44.0791	1.88833e+09	4.25554e+08	4.28454e+08	7.64482e+08	1.4427e+09	398281506
P08311	Cathepsin G OS=Homo sapiens GN=CTSG PE=1 SV=2 - [CATG_HUMAN]	28.8191	5.68914e+08	4.3815e+08	4.47039e+08	7.24928e+08	0	0
Q9H583	HEAT repeat-containing protein 1 OS=Homo sapiens GN=HEATR1 PE=1 SV=3 - [HEAT1_HUMAN]	242.215	599719294	217205384	3.13281e+08	0	583410934	0
Q92636	Protein FAN OS=Homo sapiens GN=NSMAF PE=1 SV=2 - [FAN_HUMAN]	104.306	73571340	4.57757e+07	48204050	0	4.50669e+07	0
Q92737	Ras-like protein family member 10A OS=Homo sapiens GN=RASL10A PE=1 SV=1 - [RSLAA_HUMAN]	22.5268	2026569	0	0	0	0	0
P04439	HLA class I histocompatibility antigen, A-3 alpha chain OS=Homo sapiens GN=HLA-A PE=1 SV=2 - [1A03_HUMAN]	40.8152	3.60185e+06	2.16029e+07	0	6.71144e+07	0	3.00833e+06
P01893	Putative HLA class I histocompatibility antigen, alpha chain H OS=Homo sapiens GN=HLA-H PE=5 SV=3 - [HLAH_HUMAN]	40.8662	3.60185e+06	2.62806e+07	0	9.14662e+07	0	0
Q99645	Epiphycan OS=Homo sapiens GN=EPYC PE=2 SV=3 - [EPYC_HUMAN]	36.6136	6.62061e+07	1.47085e+08	557712295	505530748	0	0
P78386	Keratin, type II cuticular Hb5 OS=Homo sapiens GN=KRT85 PE=1 SV=1 - [KRT85_HUMAN]	55.7665	191061679	4.03418e+07	2.87429e+07	2.77843e+07	141193148	0
Q6ZQQ6	WD repeat-containing protein 87 OS=Homo sapiens GN=WDR87 PE=1 SV=3 - [WDR87_HUMAN]	332.975	1.56311e+09	1.35418e+09	2.52111e+09	751504459	1.00017e+09	1.06269e+09
P27361	Mitogen-activated protein kinase 3 OS=Homo sapiens GN=MAPK3 PE=1 SV=4 - [MK03_HUMAN]	43.1081	299037092	0	236764244	0	1.35648e+07	0
Q9BXX0	EMILIN-2 OS=Homo sapiens GN=EMILIN2 PE=1 SV=3 - [EMIL2_HUMAN]	115.615	4.00505e+09	3.21022e+09	1.40298e+10	3.21998e+10	8361065439	3.38666e+09
P14735	Insulin-degrading enzyme OS=Homo sapiens GN=IDE PE=1 SV=4 - [IDE_HUMAN]	117.893	1.98972e+08	0	0	0	0	1.03163e+08
O94760	N(G),N(G)-dimethylarginine dimethylaminohydrolase 1 OS=Homo sapiens GN=DDAH1 PE=1 SV=3 - [DDAH1_HUMAN]	31.1019	1.06679e+07	0	0	0	7.54331e+06	0
Q99714	3-hydroxyacyl-CoA dehydrogenase type-2 OS=Homo sapiens GN=HSD17B10 PE=1 SV=3 - [HCD2_HUMAN]	26.9061	2.39718e+07	0	0	0	0	0
Q9HDC9	Adipocyte plasma membrane-associated protein OS=Homo sapiens GN=APMAP PE=1 SV=2 - [APMAP_HUMAN]	46.4509	3.48929e+08	0	1.80323e+07	2.36e+06	0	0
Q13813	Spectrin alpha chain, non-erythrocytic 1 OS=Homo sapiens GN=SPTAN1 PE=1 SV=3 - [SPTN1_HUMAN]	284.364	1.78728e+11	0	96907370421	0	299266150562	0
P32298	G protein-coupled receptor kinase 4 OS=Homo sapiens GN=GRK4 PE=1 SV=3 - [GRK4_HUMAN]	66.5406	3.19729e+07	0	28620738	0	25312111	0
P53367	Arfaptin-1 OS=Homo sapiens GN=ARFIP1 PE=1 SV=2 - [ARFP1_HUMAN]	41.7126	148843058	3.56284e+08	560864284	547912303	487695316	6.43073e+07
Q9BYX2	TBC1 domain family member 2A OS=Homo sapiens GN=TBC1D2 PE=1 SV=3 - [TBD2A_HUMAN]	105.348	1.09202e+09	0	8.00684e+08	0	5.15865e+08	0
Q9Y243	RAC-gamma serine/threonine-protein kinase OS=Homo sapiens GN=AKT3 PE=1 SV=1 - [AKT3_HUMAN]	55.7388	2.80482e+09	2894614775	1.94596e+09	4483706937	1.26827e+09	2495413039
Q9NP80	Calcium-independent phospholipase A2-gamma OS=Homo sapiens GN=PNPLA8 PE=1 SV=1 - [PLPL8_HUMAN]	88.421	8.49239e+07	1.81193e+08	0	0	0	0
P08246	Neutrophil elastase OS=Homo sapiens GN=ELANE PE=1 SV=1 - [ELNE_HUMAN]	28.4998	8.72814e+08	2.77553e+08	0	8.41872e+06	0	0
P01833	Polymeric immunoglobulin receptor OS=Homo sapiens GN=PIGR PE=1 SV=4 - [PIGR_HUMAN]	83.2317	1.11219e+06	1.89959e+08	0	1.83418e+08	7.14834e+06	1.29019e+08
Q9NQU5	Serine/threonine-protein kinase PAK 6 OS=Homo sapiens GN=PAK6 PE=1 SV=1 - [PAK6_HUMAN]	74.8216	79162452	4.95824e+07	0	39810328	0	0
Q05707	Collagen alpha-1(XIV) chain OS=Homo sapiens GN=COL14A1 PE=1 SV=3 - [COEA1_HUMAN]	193.394	1.33407e+08	783613308	246036567	4.1253e+08	1.61648e+08	3.09775e+08
P33151	Cadherin-5 OS=Homo sapiens GN=CDH5 PE=1 SV=5 - [CADH5_HUMAN]	87.474	2.9776e+10	0	0	0	5.16893e+06	0
Q969T9	WW domain-binding protein 2 OS=Homo sapiens GN=WBP2 PE=1 SV=1 - [WBP2_HUMAN]	28.0684	2.17212e+09	3.30385e+08	1.61918e+09	0	0	153088937
Q8NFT2	Metalloreductase STEAP2 OS=Homo sapiens GN=STEAP2 PE=1 SV=3 - [STEA2_HUMAN]	56.0197	233578973	8.3318e+09	0	1.56473e+10	2.76432e+08	11638471976
Q3KPI0	Carcinoembryonic antigen-related cell adhesion molecule 21 OS=Homo sapiens GN=CEACAM21 PE=2 SV=2 - [CEA21_HUMAN]	32.3532	147049628324	0	46436157758	0	138394903983	2.80909e+08
O75145	Liprin-alpha-3 OS=Homo sapiens GN=PPFIA3 PE=1 SV=3 - [LIPA3_HUMAN]	133.414	7.05046e+09	9.50851e+08	2.14348e+09	0	1.0274e+10	1.26107e+09
Q9BRR3	Transmembrane protein 246 OS=Homo sapiens GN=TMEM246 PE=1 SV=1 - [TM246_HUMAN]	46.5578	68285942	0	0	0	169453228	0
P29536	Leiomodin-1 OS=Homo sapiens GN=LMOD1 PE=1 SV=3 - [LMOD1_HUMAN]	66.9889	2632353542	3.22749e+10	2.18541e+09	2420354612	2221601879	7.64602e+08
O15050	TPR and ankyrin repeat-containing protein 1 OS=Homo sapiens GN=TRANK1 PE=2 SV=4 - [TRNK1_HUMAN]	336.007	343755658	0	8.27924e+08	0	2.30903e+08	0
Q14315	Filamin-C OS=Homo sapiens GN=FLNC PE=1 SV=3 - [FLNC_HUMAN]	290.841	5.50427e+08	0	4.69637e+08	5.63397e+07	3.69926e+06	0
Q6UY14	ADAMTS-like protein 4 OS=Homo sapiens GN=ADAMTSL4 PE=1 SV=2 - [ATL4_HUMAN]	116.471	1.17987e+06	0	0	0	0	0
P80188	Neutrophil gelatinase-associated lipocalin OS=Homo sapiens GN=LCN2 PE=1 SV=2 - [NGAL_HUMAN]	22.5737	22690121	0	0	0	0	0
O43255	E3 ubiquitin-protein ligase SIAH2 OS=Homo sapiens GN=SIAH2 PE=1 SV=1 - [SIAH2_HUMAN]	34.5918	76595584	991779145	1.79548e+08	2425043248	6.23738e+07	522449566
P11142	Heat shock cognate 71 kDa protein OS=Homo sapiens GN=HSPA8 PE=1 SV=1 - [HSP7C_HUMAN]	70.8542	6.49154e+06	3.72222e+07	4.38858e+07	3.59287e+07	3.45107e+07	1.75765e+07
E7ETH6	Zinc finger protein 587B OS=Homo sapiens GN=ZNF587B PE=1 SV=1 - [Z587B_HUMAN]	45.512	33915800	0	0	0	0	0
O60299	Leucine zipper putative tumor suppressor 3 OS=Homo sapiens GN=LZTS3 PE=2 SV=1 - [LZTS3_HUMAN]	71.7471	8.85017e+06	1.54424e+09	0	1752466282	2.56985e+08	1.32204e+09
Q9UP83	Conserved oligomeric Golgi complex subunit 5 OS=Homo sapiens GN=COG5 PE=1 SV=3 - [COG5_HUMAN]	92.6848	6.6766e+08	0	3.69333e+08	0	2.19191e+08	0
P18065	Insulin-like growth factor-binding protein 2 OS=Homo sapiens GN=IGFBP2 PE=1 SV=2 - [IBP2_HUMAN]	34.7912	9.69571e+06	0	1.01003e+07	0	0	0
Q15063	Periostin OS=Homo sapiens GN=POSTN PE=1 SV=2 - [POSTN_HUMAN]	93.2553	6.78001e+08	2.06103e+08	1.65273e+08	459139658	1.4576e+08	4.37785e+07
Q8TDD1	ATP-dependent RNA helicase DDX54 OS=Homo sapiens GN=DDX54 PE=1 SV=2 - [DDX54_HUMAN]	98.5342	3880851824	213715297	2.04469e+09	499582666	1147670020	0
Q3V6T2	Girdin OS=Homo sapiens GN=CCDC88A PE=1 SV=2 - [GRDN_HUMAN]	215.909	1.08148e+09	4.2964e+07	9.15602e+08	2.29821e+08	6.53737e+08	4.73088e+07
Q9NZ71	Regulator of telomere elongation helicase 1 OS=Homo sapiens GN=RTEL1 PE=1 SV=2 - [RTEL1_HUMAN]	133.599	9.76114e+09	0	0	0	4.77906e+08	0
Q9BWF2	E3 ubiquitin-protein ligase TRAIP OS=Homo sapiens GN=TRAIP PE=1 SV=1 - [TRAIP_HUMAN]	53.2607	366300104	0	0	0	0	0
Q8NFC6	Biorientation of chromosomes in cell division protein 1-like 1 OS=Homo sapiens GN=BOD1L1 PE=1 SV=2 - [BD1L1_HUMAN]	330.266	2.65982e+08	0	2.32736e+08	4.3732e+08	0	0
Q01518	Adenylyl cyclase-associated protein 1 OS=Homo sapiens GN=CAP1 PE=1 SV=5 - [CAP1_HUMAN]	51.8687	5.59796e+07	0	0	0	0	0
Q96L42	Potassium voltage-gated channel subfamily H member 8 OS=Homo sapiens GN=KCNH8 PE=2 SV=2 - [KCNH8_HUMAN]	123.726	4.32328e+08	0	4.53596e+08	0	0	0
Q96L73	Histone-lysine N-methyltransferase, H3 lysine-36 and H4 lysine-20 specific OS=Homo sapiens GN=NSD1 PE=1 SV=1 - [NSD1_HUMAN]	296.464	2.71299e+08	0	4.15968e+08	0	7.67392e+08	0
Q8N7P1	Inactive phospholipase D5 OS=Homo sapiens GN=PLD5 PE=2 SV=2 - [PLD5_HUMAN]	61.2733	158023452	0	220710449	0	1.37632e+08	0
Q9NYQ6	Cadherin EGF LAG seven-pass G-type receptor 1 OS=Homo sapiens GN=CELSR1 PE=1 SV=1 - [CELR1_HUMAN]	329.278	330867218	0	0	0	0	0
P48059	LIM and senescent cell antigen-like-containing domain protein 1 OS=Homo sapiens GN=LIMS1 PE=1 SV=4 - [LIMS1_HUMAN]	37.2258	1.20581e+07	13273223	0	0	2.02486e+07	0
Q99459	Cell division cycle 5-like protein OS=Homo sapiens GN=CDC5L PE=1 SV=2 - [CDC5L_HUMAN]	92.1937	653440506	0	6.45405e+08	3.88232e+08	6.01429e+08	1.07589e+08
Q9P1T7	MyoD family inhibitor domain-containing protein OS=Homo sapiens GN=MDFIC PE=1 SV=2 - [MDFIC_HUMAN]	25.7706	7.87793e+09	0	5.73919e+09	117552317	1.47478e+08	0
P13639	Elongation factor 2 OS=Homo sapiens GN=EEF2 PE=1 SV=4 - [EF2_HUMAN]	95.277	2.20206e+08	0	0	0	0	0
P49454	Centromere protein F OS=Homo sapiens OX=9606 GN=CENPF PE=1 SV=3 - [CENPF_HUMAN]	357.306	2675996920	0	8.00689e+08	5.45307e+08	0	0
P05787	Keratin, type II cytoskeletal 8 OS=Homo sapiens GN=KRT8 PE=1 SV=7 - [K2C8_HUMAN]	53.6711	703934412	9.47937e+07	0	6.71574e+07	0	6.83389e+07
Q09666	Neuroblast differentiation-associated protein AHNAK OS=Homo sapiens GN=AHNAK PE=1 SV=2 - [AHNK_HUMAN]	628.699	2.85067e+08	0	0	227704968	6.11621e+08	0
Q6KC79	Nipped-B-like protein OS=Homo sapiens GN=NIPBL PE=1 SV=2 - [NIPBL_HUMAN]	315.854	4.48009e+08	0	8.40114e+08	0	0	3.0916e+07
H7BZ55	Putative ciliary rootlet coiled-coil protein 2 OS=Homo sapiens OX=9606 GN=CROCC2 PE=5 SV=4 - [CRCC2_HUMAN]	185.53	7.94552e+08	0	3.72972e+08	0	0	0
Q96BK5	PIN2/TERF1-interacting telomerase inhibitor 1 OS=Homo sapiens GN=PINX1 PE=1 SV=2 - [PINX1_HUMAN]	37.012	2.16994e+08	9.03995e+09	0	11896402237	0	5.35745e+08
Q15149	Plectin OS=Homo sapiens GN=PLEC PE=1 SV=3 - [PLEC_HUMAN]	531.466	2.39683e+09	2.91818e+08	5.10075e+09	0	3.55339e+09	1.64939e+10
Q13127	RE1-silencing transcription factor OS=Homo sapiens GN=REST PE=1 SV=3 - [REST_HUMAN]	121.795	9.25726e+08	0	4.19305e+08	313748558	0	3.47686e+08
Q6ZV73	FYVE, RhoGEF and PH domain-containing protein 6 OS=Homo sapiens GN=FGD6 PE=1 SV=2 - [FGD6_HUMAN]	160.715	7.15511e+07	3.0203e+08	1.88169e+08	0	0	3.34946e+08
Q92608	Dedicator of cytokinesis protein 2 OS=Homo sapiens GN=DOCK2 PE=1 SV=2 - [DOCK2_HUMAN]	211.812	463764038	4039639079	0	7.78126e+07	0	0
Q8IV53	DENN domain-containing protein 1C OS=Homo sapiens GN=DENND1C PE=1 SV=1 - [DEN1C_HUMAN]	87.0102	5.39147e+07	0	0	0	0	0
P12111	Collagen alpha-3(VI) chain OS=Homo sapiens GN=COL6A3 PE=1 SV=5 - [CO6A3_HUMAN]	343.457	9.12385e+08	0	0	4.23754e+06	0	0
P05423	DNA-directed RNA polymerase III subunit RPC4 OS=Homo sapiens GN=POLR3D PE=1 SV=2 - [RPC4_HUMAN]	44.3683	3981661756	1.23415e+09	8.48047e+08	2.52792e+09	2362380512	6.40136e+08
Q7Z6Z7	E3 ubiquitin-protein ligase HUWE1 OS=Homo sapiens GN=HUWE1 PE=1 SV=3 - [HUWE1_HUMAN]	481.589	8.52739e+07	0	4.08868e+08	0	1.90069e+08	3.48376e+09
O95714	E3 ubiquitin-protein ligase HERC2 OS=Homo sapiens GN=HERC2 PE=1 SV=2 - [HERC2_HUMAN]	526.895	1.86942e+08	0	1.04316e+09	1.61489e+09	0	0
O14514	Brain-specific angiogenesis inhibitor 1 OS=Homo sapiens GN=BAI1 PE=1 SV=2 - [BAI1_HUMAN]	173.39	8.33114e+07	1.41658e+09	151819639	4781353910	0	0
Q9NVR2	Integrator complex subunit 10 OS=Homo sapiens GN=INTS10 PE=1 SV=2 - [INT10_HUMAN]	82.1829	138600000	0	0	151676302	1.00963e+08	0
Q86XI8	Uncharacterized protein C19orf68 OS=Homo sapiens GN=C19orf68 PE=1 SV=2 - [CS068_HUMAN]	70.029	79095643	9.27953e+07	5.9806e+08	160786778	124651594	118045619
P35749	Myosin-11 OS=Homo sapiens GN=MYH11 PE=1 SV=3 - [MYH11_HUMAN]	227.199	4.29727e+07	1.02093e+08	1.79317e+08	8.13167e+09	7.41194e+07	5.75296e+09
O15018	PDZ domain-containing protein 2 OS=Homo sapiens GN=PDZD2 PE=1 SV=4 - [PDZD2_HUMAN]	301.455	1.56357e+09	6.12014e+08	1.74637e+09	0	7.33455e+08	0
P22105	Tenascin-X OS=Homo sapiens OX=9606 GN=TNXB PE=1 SV=5 - [TENX_HUMAN]	458.1	0	0	0	0	0	0
Q8TDR0	TRAF3-interacting protein 1 OS=Homo sapiens GN=TRAF3IP1 PE=1 SV=1 - [MIPT3_HUMAN]	78.5841	9.18354e+08	0	0	0	0	0
P62079	Tetraspanin-5 OS=Homo sapiens GN=TSPAN5 PE=2 SV=1 - [TSN5_HUMAN]	30.3172	346391204	2.06103e+08	3.91802e+08	459139658	237747349	7.05695e+07
Q8NG11	Tetraspanin-14 OS=Homo sapiens GN=TSPAN14 PE=1 SV=1 - [TSN14_HUMAN]	30.6706	1098901339	6.82952e+07	2.5386e+08	1.66515e+07	994227982	1.93564e+07
Q12912	Lymphoid-restricted membrane protein OS=Homo sapiens GN=LRMP PE=1 SV=3 - [LRMP_HUMAN]	62.0831	8.17594e+08	0	0	0	0	0
Q9Y5F6	Protocadherin gamma-C5 OS=Homo sapiens GN=PCDHGC5 PE=2 SV=1 - [PCDGM_HUMAN]	101.858	42060941074	0	84193697368	5683101267	35837101774	0
P20908	Collagen alpha-1(V) chain OS=Homo sapiens GN=COL5A1 PE=1 SV=3 - [CO5A1_HUMAN]	183.447	7523522923	0	0	0	0	0
Q99708	DNA endonuclease RBBP8 OS=Homo sapiens GN=RBBP8 PE=1 SV=2 - [COM1_HUMAN]	101.878	3.89071e+08	0	2278577336	0	1.40765e+09	0
Q68DC2	Ankyrin repeat and SAM domain-containing protein 6 OS=Homo sapiens GN=ANKS6 PE=1 SV=2 - [ANKS6_HUMAN]	92.162	1.56112e+08	0	0	0	0	0
Q96GM5	SWI/SNF-related matrix-associated actin-dependent regulator of chromatin subfamily D member 1 OS=Homo sapiens GN=SMARCD1 PE=1 SV=2 - [SMRD1_HUMAN]	58.1959	54482606	0	0	0	0	0
Q9BQS8	FYVE and coiled-coil domain-containing protein 1 OS=Homo sapiens GN=FYCO1 PE=1 SV=3 - [FYCO1_HUMAN]	166.879	5.58401e+08	0	0	0	0	0
Q8IYB1	Protein MB21D2 OS=Homo sapiens GN=MB21D2 PE=1 SV=3 - [M21D2_HUMAN]	55.7643	2128809381	0	3.56572e+09	0	1.28052e+09	0
O76041	Nebulette OS=Homo sapiens GN=NEBL PE=1 SV=1 - [NEBL_HUMAN]	116.381	426584858	0	2.58229e+08	0	1.32415e+08	0
A4D1P6	WD repeat-containing protein 91 OS=Homo sapiens GN=WDR91 PE=1 SV=2 - [WDR91_HUMAN]	83.2917	1559905564	0	804825371	0	1.69861e+09	1.21796e+08
Q93034	Cullin-5 OS=Homo sapiens GN=CUL5 PE=1 SV=4 - [CUL5_HUMAN]	90.8974	1.7659e+08	0	1.88583e+08	0	1.16716e+08	6.89038e+07
P26639	Threonine--tRNA ligase, cytoplasmic OS=Homo sapiens GN=TARS PE=1 SV=3 - [SYTC_HUMAN]	83.3819	27907547	0	0	0	0	0
Q5FYA8	Arylsulfatase H OS=Homo sapiens GN=ARSH PE=2 SV=1 - [ARSH_HUMAN]	63.4839	5.86675e+06	0	0	0	0	0
Q14BN4	Sarcolemmal membrane-associated protein OS=Homo sapiens GN=SLMAP PE=1 SV=1 - [SLMAP_HUMAN]	95.1396	2.25864e+08	4.21741e+08	1599794411	0	1.00867e+09	5.27297e+08
P49790	Nuclear pore complex protein Nup153 OS=Homo sapiens GN=NUP153 PE=1 SV=2 - [NU153_HUMAN]	153.843	3418573984	286350921	1.48968e+09	9.37389e+08	1.34498e+09	0
Q7Z745	Maestro heat-like repeat-containing protein family member 2B OS=Homo sapiens GN=MROH2B PE=2 SV=3 - [MRO2B_HUMAN]	180.664	34024183927	0	7.57798e+09	0	0	0
Q02156	Protein kinase C epsilon type OS=Homo sapiens GN=PRKCE PE=1 SV=1 - [KPCE_HUMAN]	83.6201	4.35461e+09	1.71873e+09	3.62672e+09	3397772342	2.77226e+09	1.17198e+09
Q6V1P9	Protocadherin-23 OS=Homo sapiens OX=9606 GN=DCHS2 PE=2 SV=2 - [PCD23_HUMAN]	369.999	3.98223e+07	4.05401e+07	1.28659e+07	0	5.07508e+07	20486645
O15021	Microtubule-associated serine/threonine-protein kinase 4 OS=Homo sapiens OX=9606 GN=MAST4 PE=1 SV=4 - [MAST4_HUMAN]	283.922	4.62348e+08	0	0	0	0	0
P46013	Antigen KI-67 OS=Homo sapiens GN=MKI67 PE=1 SV=2 - [KI67_HUMAN]	358.474	5.768e+08	723606462	6.11051e+08	5.6927e+08	0	8.92426e+08
Q9NUJ3	T-complex protein 11-like protein 1 OS=Homo sapiens GN=TCP11L1 PE=1 SV=1 - [T11L1_HUMAN]	56.9987	7.32139e+08	0	761820176	0	0	3.05638e+06
O15484	Calpain-5 OS=Homo sapiens GN=CAPN5 PE=1 SV=2 - [CAN5_HUMAN]	73.1227	68285942	0	60180748	0	0	0
P21918	D(1B) dopamine receptor OS=Homo sapiens GN=DRD5 PE=1 SV=2 - [DRD5_HUMAN]	52.9164	200826298	0	6.37139e+07	0	143200381	0
O60706	ATP-binding cassette sub-family C member 9 OS=Homo sapiens GN=ABCC9 PE=1 SV=2 - [ABCC9_HUMAN]	174.112	115854012	0	36275152	0	0	0
P06400	Retinoblastoma-associated protein OS=Homo sapiens GN=RB1 PE=1 SV=2 - [RB_HUMAN]	106.092	5.5675e+09	0	3.05944e+09	0	0	0
Q9NYQ7	Cadherin EGF LAG seven-pass G-type receptor 3 OS=Homo sapiens GN=CELSR3 PE=1 SV=2 - [CELR3_HUMAN]	357.961	1.09311e+11	0	2.40245e+10	0	2.27221e+08	1.8145e+08
P31946	14-3-3 protein beta/alpha OS=Homo sapiens GN=YWHAB PE=1 SV=3 - [1433B_HUMAN]	28.0648	1.1147e+07	31629044	0	1.01603e+07	1.72429e+06	0
Q14517	Protocadherin Fat 1 OS=Homo sapiens GN=FAT1 PE=1 SV=2 - [FAT1_HUMAN]	505.958	8.37562e+06	0	0	0	17180689	0
Q9NQ35	Nuclear receptor-interacting protein 3 OS=Homo sapiens GN=NRIP3 PE=1 SV=1 - [NRIP3_HUMAN]	26.9581	0	2.26915e+07	0	2.77843e+07	1.77223e+07	0
Q8WXX0	Dynein heavy chain 7, axonemal OS=Homo sapiens GN=DNAH7 PE=1 SV=2 - [DYH7_HUMAN]	460.862	82515268	0	0	0	0	0
Q00973	Beta-1,4 N-acetylgalactosaminyltransferase 1 OS=Homo sapiens GN=B4GALNT1 PE=1 SV=2 - [B4GN1_HUMAN]	58.8457	5.91051e+07	0	0	0	0	0
O75179	Ankyrin repeat domain-containing protein 17 OS=Homo sapiens GN=ANKRD17 PE=1 SV=3 - [ANR17_HUMAN]	274.088	1.856e+08	6.63834e+08	5.49023e+08	7.61208e+08	465819801	527560440
Q9UMZ3	Phosphatidylinositol phosphatase PTPRQ OS=Homo sapiens GN=PTPRQ PE=1 SV=2 - [PTPRQ_HUMAN]	260.76	2512689483	8535086989	4.92728e+09	20295265603	1466816428	3.66812e+09
Q96C86	m7GpppX diphosphatase OS=Homo sapiens GN=DCPS PE=1 SV=2 - [DCPS_HUMAN]	38.585	0	0	0	0	0	0
P09486	SPARC OS=Homo sapiens GN=SPARC PE=1 SV=1 - [SPRC_HUMAN]	34.6097	134666739	0	2.88408e+08	0	0	0
Q63HK5	Teashirt homolog 3 OS=Homo sapiens GN=TSHZ3 PE=1 SV=2 - [TSH3_HUMAN]	118.492	26261626	0	3.62795e+07	0	0	0
A4D161	Protein FAM221A OS=Homo sapiens GN=FAM221A PE=2 SV=1 - [F221A_HUMAN]	33.061	27317334	0	0	0	0	0
Q6PIF6	Unconventional myosin-VIIb OS=Homo sapiens GN=MYO7B PE=1 SV=2 - [MYO7B_HUMAN]	241.445	8.39516e+07	0	1.16267e+08	0	0	0
P46527	Cyclin-dependent kinase inhibitor 1B OS=Homo sapiens GN=CDKN1B PE=1 SV=1 - [CDN1B_HUMAN]	22.0597	6.85189e+08	0	0	0	0	0
Q96CV9	Optineurin OS=Homo sapiens OX=9606 GN=OPTN PE=1 SV=3 - [OPTN_HUMAN]	65.8812	7.35437e+10	721302372	0	1660187363	43472273202	6.45273e+08
Q12789	General transcription factor 3C polypeptide 1 OS=Homo sapiens GN=GTF3C1 PE=1 SV=4 - [TF3C1_HUMAN]	238.725	352355171	0	0	0	0	0
Q9NYF0	Dapper homolog 1 OS=Homo sapiens GN=DACT1 PE=1 SV=2 - [DACT1_HUMAN]	90.1185	3.81322e+09	1.34303e+09	2.2967e+09	2.0857e+09	1.49718e+10	1020397698
Q8NEZ3	WD repeat-containing protein 19 OS=Homo sapiens GN=WDR19 PE=1 SV=2 - [WDR19_HUMAN]	151.483	7292273671	0	3.47325e+09	3030269562	1.01891e+11	0
O60336	Mitogen-activated protein kinase-binding protein 1 OS=Homo sapiens GN=MAPKBP1 PE=1 SV=4 - [MABP1_HUMAN]	163.716	5.81528e+08	8.92947e+08	671516737	6.19491e+08	373745829	3.76623e+08
P29074	Tyrosine-protein phosphatase non-receptor type 4 OS=Homo sapiens GN=PTPN4 PE=1 SV=1 - [PTN4_HUMAN]	105.844	205471576	0	0	5.63789e+07	227133164	0
Q6T310	Ras-like protein family member 11A OS=Homo sapiens GN=RASL11A PE=2 SV=1 - [RSLBA_HUMAN]	26.9892	1763969975	0	2.28055e+09	0	7.31615e+08	0
A6NMZ7	Collagen alpha-6(VI) chain OS=Homo sapiens GN=COL6A6 PE=1 SV=2 - [CO6A6_HUMAN]	247.019	5.99634e+08	0	0	0	0	0
P51172	Amiloride-sensitive sodium channel subunit delta OS=Homo sapiens OX=9606 GN=SCNN1D PE=1 SV=3 - [SCNND_HUMAN]	87.794	3.34262e+07	0	0	0	0	0
Q9UMS4	Pre-mRNA-processing factor 19 OS=Homo sapiens GN=PRPF19 PE=1 SV=1 - [PRP19_HUMAN]	55.1463	2274942190	5.91225e+10	0	103469991611	0	40410341899
Q5SW79	Centrosomal protein of 170 kDa OS=Homo sapiens GN=CEP170 PE=1 SV=1 - [CE170_HUMAN]	175.187	1.00939e+09	0	0	2.08613e+08	2257927507	0
Q5T7N2	LINE-1 type transposase domain-containing protein 1 OS=Homo sapiens GN=L1TD1 PE=1 SV=1 - [LITD1_HUMAN]	98.7886	1473671751	0	0	0	1.29592e+09	0
Q8WZ42	Titin OS=Homo sapiens GN=TTN PE=1 SV=4 - [TITIN_HUMAN]	3813.65	82796588892	8.64386e+08	6.34057e+09	2.06224e+09	26523827319	6.55004e+08
Q8NE71	ATP-binding cassette sub-family F member 1 OS=Homo sapiens GN=ABCF1 PE=1 SV=2 - [ABCF1_HUMAN]	95.8665	649662171	0	0	0	0	0
Q8NFU1	Bestrophin-2 OS=Homo sapiens GN=BEST2 PE=2 SV=1 - [BEST2_HUMAN]	57.1018	1012496186	0	8.24206e+09	18556722409	0	0
Q8WUY3	Protein prune homolog 2 OS=Homo sapiens GN=PRUNE2 PE=1 SV=3 - [PRUN2_HUMAN]	340.425	3.46776e+07	0	0	0	0	0
O75143	Autophagy-related protein 13 OS=Homo sapiens GN=ATG13 PE=1 SV=1 - [ATG13_HUMAN]	56.5361	4279416516	0	0	0	0	0
Q5T4S7	E3 ubiquitin-protein ligase UBR4 OS=Homo sapiens GN=UBR4 PE=1 SV=1 - [UBR4_HUMAN]	573.476	1.47569e+09	1.49929e+09	3.26262e+09	4.06178e+09	1.78458e+09	0
Q9C0D2	Centrosomal protein KIAA1731 OS=Homo sapiens GN=KIAA1731 PE=2 SV=4 - [K1731_HUMAN]	294.996	1.06956e+09	6.57108e+08	0	0	0	0
O95671	N-acetylserotonin O-methyltransferase-like protein OS=Homo sapiens GN=ASMTL PE=1 SV=3 - [ASML_HUMAN]	68.813	7.42191e+07	0	1.59677e+08	1.37069e+08	0	0
Q9NSY1	BMP-2-inducible protein kinase OS=Homo sapiens GN=BMP2K PE=1 SV=2 - [BMP2K_HUMAN]	129.091	90125582	0	0	0	0	0
Q9UKK3	Poly [ADP-ribose] polymerase 4 OS=Homo sapiens GN=PARP4 PE=1 SV=3 - [PARP4_HUMAN]	192.472	73617256846	0	46436157758	0	138394903983	0
Q14527	Helicase-like transcription factor OS=Homo sapiens GN=HLTF PE=1 SV=2 - [HLTF_HUMAN]	113.857	8.38958e+09	0	0	0	0	0
O95342	Bile salt export pump OS=Homo sapiens GN=ABCB11 PE=1 SV=2 - [ABCBB_HUMAN]	146.314	2.24401e+08	0	0	0	0	3507634
Q6JQN1	Acyl-CoA dehydrogenase family member 10 OS=Homo sapiens GN=ACAD10 PE=2 SV=1 - [ACD10_HUMAN]	118.758	327974872	0	2.02878e+08	0	1540291648	0
P13798	Acylamino-acid-releasing enzyme OS=Homo sapiens GN=APEH PE=1 SV=4 - [ACPH_HUMAN]	81.1726	7.63434e+09	0	0	0	0	0
P47895	Aldehyde dehydrogenase family 1 member A3 OS=Homo sapiens GN=ALDH1A3 PE=1 SV=2 - [AL1A3_HUMAN]	56.0728	0	0	81901235	0	0	0
Q86XL3	Ankyrin repeat and LEM domain-containing protein 2 OS=Homo sapiens GN=ANKLE2 PE=1 SV=4 - [ANKL2_HUMAN]	104.05	5.74686e+08	1.48073e+08	1.20855e+09	2.26219e+07	1.96272e+08	0
Q96CT7	Coiled-coil domain-containing protein 124 OS=Homo sapiens GN=CCDC124 PE=1 SV=1 - [CC124_HUMAN]	25.8196	1.73737e+07	0	0	0	314101796	0
Q6ZUS6	Coiled-coil domain-containing protein 149 OS=Homo sapiens GN=CCDC149 PE=2 SV=2 - [CC149_HUMAN]	52.7642	40529283	0	1.66801e+07	0	0	0
Q9Y3X0	Coiled-coil domain-containing protein 9 OS=Homo sapiens GN=CCDC9 PE=1 SV=1 - [CCDC9_HUMAN]	59.6671	5.83425e+08	0	9.47173e+08	0	2.79342e+08	0
Q8N960	Centrosomal protein of 120 kDa OS=Homo sapiens GN=CEP120 PE=1 SV=2 - [CE120_HUMAN]	112.57	1.85289e+09	0	5.61721e+08	0	2.2704e+09	0
Q02224	Centromere-associated protein E OS=Homo sapiens GN=CENPE PE=1 SV=2 - [CENPE_HUMAN]	316.219	1.34854e+09	5.26299e+09	1.26743e+09	7.32534e+09	1.01982e+09	1.82568e+08
Q9BV73	Centrosome-associated protein CEP250 OS=Homo sapiens GN=CEP250 PE=1 SV=2 - [CP250_HUMAN]	280.967	2.57284e+08	3.05078e+08	3.95921e+08	5.17243e+08	0	1.61988e+08
Q5TZA2	Rootletin OS=Homo sapiens GN=CROCC PE=1 SV=1 - [CROCC_HUMAN]	228.388	529510986	0	0	0	0	0
Q9Y4D1	Disheveled-associated activator of morphogenesis 1 OS=Homo sapiens GN=DAAM1 PE=1 SV=2 - [DAAM1_HUMAN]	123.396	5.042e+08	0	7.63151e+08	0	1.43551e+08	3.92874e+09
Q86T65	Disheveled-associated activator of morphogenesis 2 OS=Homo sapiens GN=DAAM2 PE=2 SV=3 - [DAAM2_HUMAN]	123.42	2.04048e+09	0	0	1.30598e+08	0	0
Q9P219	Protein Daple OS=Homo sapiens GN=CCDC88C PE=1 SV=3 - [DAPLE_HUMAN]	228.091	2973584322	0	4629838368	0	0	0
Q14203	Dynactin subunit 1 OS=Homo sapiens GN=DCTN1 PE=1 SV=3 - [DCTN1_HUMAN]	141.607	1.62062e+08	0	0	4.11775e+08	4.4107e+06	1.9979e+07
Q12959	Disks large homolog 1 OS=Homo sapiens GN=DLG1 PE=1 SV=2 - [DLG1_HUMAN]	100.393	2.83089e+08	0	254527456	0	0	6.09475e+07
Q15700	Disks large homolog 2 OS=Homo sapiens GN=DLG2 PE=1 SV=3 - [DLG2_HUMAN]	97.4915	3.73332e+06	0	0	0	0	0
P11532	Dystrophin OS=Homo sapiens GN=DMD PE=1 SV=3 - [DMD_HUMAN]	426.484	8.72738e+08	0	0	0	1.30908e+09	0
O60673	DNA polymerase zeta catalytic subunit OS=Homo sapiens GN=REV3L PE=1 SV=2 - [DPOLZ_HUMAN]	352.554	548760226	0	0	1.34241e+10	2.41147e+08	1.21739e+10
Q9C0G6	Dynein heavy chain 6, axonemal OS=Homo sapiens GN=DNAH6 PE=1 SV=3 - [DYH6_HUMAN]	475.679	2.60711e+07	0	0	0	0	0
Q8NCM8	Cytoplasmic dynein 2 heavy chain 1 OS=Homo sapiens GN=DYNC2H1 PE=1 SV=4 - [DYHC2_HUMAN]	492.311	7.70667e+08	0	6.25376e+08	1.67102e+09	1.59217e+09	0
Q5CZC0	Fibrous sheath-interacting protein 2 OS=Homo sapiens GN=FSIP2 PE=2 SV=4 - [FSIP2_HUMAN]	780.119	1.45006e+09	0	0	0	8.98688e+09	7.13667e+08
P14314	Glucosidase 2 subunit beta OS=Homo sapiens GN=PRKCSH PE=1 SV=2 - [GLU2B_HUMAN]	59.3878	1.69415e+09	0	0	0	0	0
Q2TB90	Putative hexokinase HKDC1 OS=Homo sapiens GN=HKDC1 PE=1 SV=3 - [HKDC1_HUMAN]	102.478	160579204	7.3411e+09	289373053	0	208683156	0
Q96RW7	Hemicentin-1 OS=Homo sapiens GN=HMCN1 PE=1 SV=2 - [HMCN1_HUMAN]	613.001	255239816	2.59974e+10	0	3.04448e+10	0	1.99529e+10
Q5VY09	Immediate early response gene 5 protein OS=Homo sapiens GN=IER5 PE=2 SV=3 - [IER5_HUMAN]	33.6825	0	0	0	0	0	0
Q9NPH3	Interleukin-1 receptor accessory protein OS=Homo sapiens GN=IL1RAP PE=1 SV=2 - [IL1AP_HUMAN]	65.3767	3636370480	51385522788	7.43659e+08	60004055138	3192554240	3.93404e+10
Q9NQS7	Inner centromere protein OS=Homo sapiens GN=INCENP PE=1 SV=3 - [INCE_HUMAN]	105.365	5.7702e+08	1.24931e+09	0	0	1.73134e+09	1.17961e+09
Q2LD37	Uncharacterized protein KIAA1109 OS=Homo sapiens GN=KIAA1109 PE=1 SV=2 - [K1109_HUMAN]	555.133	2.51797e+09	0	2.4023e+08	12825034	3.30018e+08	7.81244e+07
Q2TBA0	Kelch-like protein 40 OS=Homo sapiens GN=KLHL40 PE=1 SV=2 - [KLH40_HUMAN]	69.213	1.0666e+09	0	4330672930	0	0	0
Q86VH2	Kinesin-like protein KIF27 OS=Homo sapiens GN=KIF27 PE=2 SV=1 - [KIF27_HUMAN]	160.184	3.5812e+09	8.83592e+08	1.81051e+09	1.44699e+09	1.42761e+09	296322915
P51812	Ribosomal protein S6 kinase alpha-3 OS=Homo sapiens GN=RPS6KA3 PE=1 SV=1 - [KS6A3_HUMAN]	83.6829	2.45203e+08	0	0	0	0	0
P11047	Laminin subunit gamma-1 OS=Homo sapiens GN=LAMC1 PE=1 SV=3 - [LAMC1_HUMAN]	177.489	1993762264	336992239	1.79769e+09	287509739	0	1.81566e+08
Q14739	Lamin-B receptor OS=Homo sapiens GN=LBR PE=1 SV=2 - [LBR_HUMAN]	70.658	2128809381	0	3.56572e+09	0	0	0
Q8N0V4	Leucine-rich repeat LGI family member 2 OS=Homo sapiens GN=LGI2 PE=1 SV=1 - [LGI2_HUMAN]	62.2586	1000784072	1.03336e+09	8.31205e+08	5774241060	0	0
Q8IWU2	Serine/threonine-protein kinase LMTK2 OS=Homo sapiens GN=LMTK2 PE=1 SV=2 - [LMTK2_HUMAN]	164.799	575885070	0	0	0	0	0
Q07954	Prolow-density lipoprotein receptor-related protein 1 OS=Homo sapiens GN=LRP1 PE=1 SV=2 - [LRP1_HUMAN]	504.276	9.06388e+08	1.47436e+08	0	1.18497e+08	975196047	8.4298e+07
P33991	DNA replication licensing factor MCM4 OS=Homo sapiens GN=MCM4 PE=1 SV=5 - [MCM4_HUMAN]	96.4976	1.79912e+08	0	0	7.88435e+06	0	0
Q6ZW33	MICAL C-terminal-like protein OS=Homo sapiens GN=MICALCL PE=2 SV=3 - [MICLK_HUMAN]	77.2298	3.51846e+08	0	2.79382e+07	0	6.85619e+07	0
Q96T58	Msx2-interacting protein OS=Homo sapiens GN=SPEN PE=1 SV=1 - [MINT_HUMAN]	402.004	0	6.3418e+06	2.77309e+07	0	1.83999e+07	6918713
P53985	Monocarboxylate transporter 1 OS=Homo sapiens GN=SLC16A1 PE=1 SV=3 - [MOT1_HUMAN]	53.9089	656342240	0	0	0	0	0
P42345	Serine/threonine-protein kinase mTOR OS=Homo sapiens GN=MTOR PE=1 SV=1 - [MTOR_HUMAN]	288.707	2.12167e+07	0	0	0	7.25311e+07	0
Q96P20	NACHT, LRR and PYD domains-containing protein 3 OS=Homo sapiens GN=NLRP3 PE=1 SV=3 - [NALP3_HUMAN]	118.096	0	0	0	303609652	0	0
Q9UN36	Protein NDRG2 OS=Homo sapiens GN=NDRG2 PE=1 SV=2 - [NDRG2_HUMAN]	40.7722	353496907536	0	111516676351	0	255882223576	0
Q6IN85	Serine/threonine-protein phosphatase 4 regulatory subunit 3A OS=Homo sapiens GN=SMEK1 PE=1 SV=1 - [P4R3A_HUMAN]	95.308	0	0	0	0	0	1191480534
Q460N5	Poly [ADP-ribose] polymerase 14 OS=Homo sapiens GN=PARP14 PE=1 SV=3 - [PAR14_HUMAN]	202.672	3.16122e+07	8.27812e+09	1.01957e+08	6.37932e+09	2.17669e+08	8.92622e+09
Q01970	1-phosphatidylinositol 4,5-bisphosphate phosphodiesterase beta-3 OS=Homo sapiens GN=PLCB3 PE=1 SV=2 - [PLCB3_HUMAN]	138.713	0	0	1.29661e+08	3.79184e+07	0	2.4408e+07
P25789	Proteasome subunit alpha type-4 OS=Homo sapiens GN=PSMA4 PE=1 SV=1 - [PSA4_HUMAN]	29.4652	3.20723e+06	9.6424e+07	0	9.01034e+08	0	0
O75127	Pentatricopeptide repeat-containing protein 1, mitochondrial OS=Homo sapiens GN=PTCD1 PE=1 SV=2 - [PTCD1_HUMAN]	78.8058	2.31788e+08	0	0	1.85602e+10	1.11758e+08	0
P41222	Prostaglandin-H2 D-isomerase OS=Homo sapiens GN=PTGDS PE=1 SV=1 - [PTGDS_HUMAN]	21.0153	0	0	0	0	0	0
Q5TB80	Centrosomal protein of 162 kDa OS=Homo sapiens GN=CEP162 PE=1 SV=2 - [CE162_HUMAN]	161.843	6.17396e+08	1.03441e+07	2.91002e+08	1.2413e+08	2.00388e+09	1.57313e+07
Q9Y620	DNA repair and recombination protein RAD54B OS=Homo sapiens GN=RAD54B PE=1 SV=1 - [RA54B_HUMAN]	102.901	2541798712	2894614775	1.96137e+09	0	0	1284789835
P61026	Ras-related protein Rab-10 OS=Homo sapiens GN=RAB10 PE=1 SV=1 - [RAB10_HUMAN]	22.5266	581905896	1.81939e+07	0	0	0	0
P35241	Radixin OS=Homo sapiens GN=RDX PE=1 SV=1 - [RADI_HUMAN]	68.5214	9.65159e+06	1.51316e+07	0	1.14736e+07	0	1.27892e+09
Q9NVN3	Synembryn-B OS=Homo sapiens GN=RIC8B PE=1 SV=2 - [RIC8B_HUMAN]	58.7875	2.17144e+06	0	0	0	0	0
P21817	Ryanodine receptor 1 OS=Homo sapiens GN=RYR1 PE=1 SV=3 - [RYR1_HUMAN]	564.815	942084035	1.47855e+10	5.89753e+08	1259574224	3.89268e+08	1.43809e+10
Q92736	Ryanodine receptor 2 OS=Homo sapiens GN=RYR2 PE=1 SV=3 - [RYR2_HUMAN]	564.206	1.18113e+09	0	0	0	5.24625e+08	0
A6NMB1	Sialic acid-binding Ig-like lectin 16 OS=Homo sapiens GN=SIGLEC16 PE=2 SV=3 - [SIG16_HUMAN]	52.9582	6.62061e+07	0	0	0	0	1.86613e+07
Q9H2G2	STE20-like serine/threonine-protein kinase OS=Homo sapiens GN=SLK PE=1 SV=1 - [SLK_HUMAN]	142.607	5.33232e+07	0	0	5.7805e+08	0	2.01229e+07
Q7Z572	Spermatogenesis-associated protein 21 OS=Homo sapiens GN=SPATA21 PE=2 SV=3 - [SPT21_HUMAN]	52.1744	0	0	0	0	0	0
Q01082	Spectrin beta chain, non-erythrocytic 1 OS=Homo sapiens GN=SPTBN1 PE=1 SV=2 - [SPTB2_HUMAN]	274.439	249742602	5.99197e+09	0	1.33569e+10	0	10153715843
Q92797	Symplekin OS=Homo sapiens GN=SYMPK PE=1 SV=2 - [SYMPK_HUMAN]	141.059	524784488	2.12131e+07	2.29727e+07	0	0	0
O15061	Synemin OS=Homo sapiens GN=SYNM PE=1 SV=2 - [SYNEM_HUMAN]	172.663	1.63701e+07	0	1.06662e+07	0	0	0
P37837	Transaldolase OS=Homo sapiens GN=TALDO1 PE=1 SV=2 - [TALDO_HUMAN]	37.5165	1.83199e+10	262883551	22426378193	625406840	42495437973	1.58522e+08
Q9Y4R8	Telomere length regulation protein TEL2 homolog OS=Homo sapiens GN=TELO2 PE=1 SV=2 - [TELO2_HUMAN]	91.6892	2.74203e+08	0	0	0	9.82234e+07	0
Q9NQ88	Fructose-2,6-bisphosphatase TIGAR OS=Homo sapiens GN=TIGAR PE=1 SV=1 - [TIGAR_HUMAN]	30.0431	532471156	0	0	0	0	0
O14763	Tumor necrosis factor receptor superfamily member 10B OS=Homo sapiens GN=TNFRSF10B PE=1 SV=2 - [TR10B_HUMAN]	47.8477	0	0	0	0	0	0
Q7Z4L5	Tetratricopeptide repeat protein 21B OS=Homo sapiens GN=TTC21B PE=1 SV=2 - [TT21B_HUMAN]	150.84	6.22431e+08	1.64922e+08	1.41673e+08	3.74134e+08	157908719	249758009
P53804	E3 ubiquitin-protein ligase TTC3 OS=Homo sapiens GN=TTC3 PE=1 SV=2 - [TTC3_HUMAN]	229.724	32449506	0	1.13635e+08	0	0	0
P17480	Nucleolar transcription factor 1 OS=Homo sapiens GN=UBTF PE=1 SV=1 - [UBF1_HUMAN]	89.3502	30014666680	1.04494e+08	7.3208e+09	361306016	5.68546e+08	0
Q9NZI7	Upstream-binding protein 1 OS=Homo sapiens GN=UBP1 PE=2 SV=1 - [UBIP1_HUMAN]	60.4532	55949246	0	0	0	0	0
Q9H3U1	Protein unc-45 homolog A OS=Homo sapiens GN=UNC45A PE=1 SV=1 - [UN45A_HUMAN]	103.011	4.91327e+10	0	0	0	0	0
Q6EMK4	Vasorin OS=Homo sapiens GN=VASN PE=1 SV=1 - [VASN_HUMAN]	71.6675	442306584	0	5.6578e+08	0	772611505	0
Q8NDM7	Cilia- and flagella-associated protein 43 OS=Homo sapiens GN=CFAP43 PE=2 SV=3 - [CFA43_HUMAN]	191.861	656100280	1.97947e+08	7.71548e+08	0	0	0
Q96TA2	ATP-dependent zinc metalloprotease YME1L1 OS=Homo sapiens GN=YME1L1 PE=1 SV=2 - [YMEL1_HUMAN]	86.4009	1051488776	0	5.4952e+08	0	0	0
Q9H582	Zinc finger protein 644 OS=Homo sapiens GN=ZNF644 PE=1 SV=2 - [ZN644_HUMAN]	149.471	8.04965e+08	0	4.02019e+08	0	1.04998e+09	0
Q99550	M-phase phosphoprotein 9 OS=Homo sapiens GN=MPHOSPH9 PE=1 SV=4 - [MPP9_HUMAN]	132.942	5.80038e+07	101853594	5.187e+08	0	1.27522e+07	0
P20929	Nebulin OS=Homo sapiens GN=NEB PE=1 SV=5 - [NEBU_HUMAN]	772.428	2.43616e+08	0	3.15265e+08	6.714e+08	1.98927e+08	0
Q8NF91	Nesprin-1 OS=Homo sapiens GN=SYNE1 PE=1 SV=4 - [SYNE1_HUMAN]	1010.46	2.08637e+09	7.32969e+08	0	1381989818	772611505	6.52251e+08
Q06124	Tyrosine-protein phosphatase non-receptor type 11 OS=Homo sapiens OX=9606 GN=PTPN11 PE=1 SV=3 - [PTN11_HUMAN]	67.9681	3.59749e+07	0	2.02546e+08	0	122633209	0
Q9Y618	Nuclear receptor corepressor 2 OS=Homo sapiens OX=9606 GN=NCOR2 PE=1 SV=3 - [NCOR2_HUMAN]	273.489	1.86579e+10	3.35657e+07	6.84398e+09	0	2.17338e+10	0
P62258	14-3-3 protein epsilon OS=Homo sapiens GN=YWHAE PE=1 SV=1 - [1433E_HUMAN]	29.1554	0	31629044	0	1.01603e+07	0	0
Q04917	14-3-3 protein eta OS=Homo sapiens GN=YWHAH PE=1 SV=4 - [1433F_HUMAN]	28.201	0	31629044	0	1.01603e+07	0	0
P61981	14-3-3 protein gamma OS=Homo sapiens GN=YWHAG PE=1 SV=2 - [1433G_HUMAN]	28.2849	0	31629044	0	1.01603e+07	0	0
P27348	14-3-3 protein theta OS=Homo sapiens GN=YWHAQ PE=1 SV=1 - [1433T_HUMAN]	27.7468	0	31629044	0	1.01603e+07	0	0
P01889	HLA class I histocompatibility antigen, B-7 alpha chain OS=Homo sapiens GN=HLA-B PE=1 SV=3 - [1B07_HUMAN]	40.435	0	9.72018e+06	0	9.05798e+07	0	8.12292e+06
P10321	HLA class I histocompatibility antigen, Cw-7 alpha chain OS=Homo sapiens GN=HLA-C PE=1 SV=3 - [1C07_HUMAN]	40.6229	0	1.67385e+07	0	2.09509e+07	0	0
P08195	4F2 cell-surface antigen heavy chain OS=Homo sapiens GN=SLC3A2 PE=1 SV=3 - [4F2_HUMAN]	67.9517	0	0	0	0	0	0
Q9NQ94	APOBEC1 complementation factor OS=Homo sapiens GN=A1CF PE=1 SV=1 - [A1CF_HUMAN]	65.1613	0	214104526	0	0	0	0
Q9NP78	ATP-binding cassette sub-family B member 9 OS=Homo sapiens GN=ABCB9 PE=1 SV=1 - [ABCB9_HUMAN]	84.4211	0	1.05298e+09	0	0	0	0
O14672	Disintegrin and metalloproteinase domain-containing protein 10 OS=Homo sapiens GN=ADAM10 PE=1 SV=1 - [ADA10_HUMAN]	84.0877	0	1.74318e+08	0	3.61088e+07	0	3.76439e+07
Q9Y4K1	Absent in melanoma 1 protein OS=Homo sapiens GN=AIM1 PE=1 SV=3 - [AIM1_HUMAN]	188.558	0	1.45367e+09	2.03353e+08	1.80054e+09	1.5443e+07	6.96302e+08
P00352	Retinal dehydrogenase 1 OS=Homo sapiens GN=ALDH1A1 PE=1 SV=2 - [AL1A1_HUMAN]	54.827	0	47365178	0	0	0	0
Q4VCS5	Angiomotin OS=Homo sapiens GN=AMOT PE=1 SV=1 - [AMOT_HUMAN]	118.013	0	232559333	0	369800948	0	174747640
P15144	Aminopeptidase N OS=Homo sapiens GN=ANPEP PE=1 SV=4 - [AMPN_HUMAN]	109.471	0	1.47084e+07	0	1.65753e+08	0	1.83213e+08
P50995	Annexin A11 OS=Homo sapiens GN=ANXA11 PE=1 SV=1 - [ANX11_HUMAN]	54.3551	0	2.06681e+08	0	1.56923e+07	0	6.06914e+07
P27216	Annexin A13 OS=Homo sapiens GN=ANXA13 PE=1 SV=3 - [ANX13_HUMAN]	35.3932	0	87476771	0	0	0	2.93073e+07
P09525	Annexin A4 OS=Homo sapiens GN=ANXA4 PE=1 SV=4 - [ANXA4_HUMAN]	35.8601	0	1.71078e+08	0	0	0	1.21901e+07
P08758	Annexin A5 OS=Homo sapiens GN=ANXA5 PE=1 SV=2 - [ANXA5_HUMAN]	35.9144	0	4.40796e+07	0	0	0	4.69658e+06
P20073	Annexin A7 OS=Homo sapiens GN=ANXA7 PE=1 SV=3 - [ANXA7_HUMAN]	52.7058	0	9.46596e+08	0	2.59142e+09	0	4.85966e+08
Q15847	Adipogenesis regulatory factor OS=Homo sapiens GN=ADIRF PE=1 SV=1 - [ADIRF_HUMAN]	7.84997	0	166626104	0	0	0	0
P29972	Aquaporin-1 OS=Homo sapiens GN=AQP1 PE=1 SV=3 - [AQP1_HUMAN]	28.5081	0	2.38059e+07	0	0	0	12984656
O15085	Rho guanine nucleotide exchange factor 11 OS=Homo sapiens GN=ARHGEF11 PE=1 SV=1 - [ARHGB_HUMAN]	167.601	0	1.97905e+07	0	0	0	1828782118
Q9NVJ2	ADP-ribosylation factor-like protein 8B OS=Homo sapiens GN=ARL8B PE=1 SV=1 - [ARL8B_HUMAN]	21.5251	0	1.14246e+07	0	0	0	0
Q8WYN0	Cysteine protease ATG4A OS=Homo sapiens GN=ATG4A PE=1 SV=1 - [ATG4A_HUMAN]	45.3484	0	6.95987e+06	0	0	0	0
P02730	Band 3 anion transport protein OS=Homo sapiens GN=SLC4A1 PE=1 SV=3 - [B3AT_HUMAN]	101.727	0	1.15507e+08	0	1.39595e+07	0	4.94753e+07
P50895	Basal cell adhesion molecule OS=Homo sapiens GN=BCAM PE=1 SV=2 - [BCAM_HUMAN]	67.3626	0	3.88704e+06	0	0	0	1.94882e+06
Q86VB7	Scavenger receptor cysteine-rich type 1 protein M130 OS=Homo sapiens GN=CD163 PE=1 SV=2 - [C163A_HUMAN]	125.369	0	146304080	0	0	0	0
P21730	C5a anaphylatoxin chemotactic receptor 1 OS=Homo sapiens GN=C5AR1 PE=1 SV=2 - [C5AR1_HUMAN]	39.31	0	6.5487e+06	0	0	0	0
Q9UKL3	CASP8-associated protein 2 OS=Homo sapiens GN=CASP8AP2 PE=1 SV=1 - [C8AP2_HUMAN]	222.52	0	1.48478e+08	0	0	0	0
P12830	Cadherin-1 OS=Homo sapiens GN=CDH1 PE=1 SV=3 - [CADH1_HUMAN]	97.3959	0	0	0	0	0	0
P07384	Calpain-1 catalytic subunit OS=Homo sapiens GN=CAPN1 PE=1 SV=1 - [CAN1_HUMAN]	81.8382	0	1.8842e+08	0	0	0	0
P04040	Catalase OS=Homo sapiens GN=CAT PE=1 SV=3 - [CATA_HUMAN]	59.7188	0	2.14717e+06	0	0	0	0
Q6ZRK6	Coiled-coil domain-containing protein 73 OS=Homo sapiens GN=CCDC73 PE=2 SV=2 - [CCD73_HUMAN]	124.077	0	5.15055e+07	0	33692125	0	8.0202e+07
P48509	CD151 antigen OS=Homo sapiens GN=CD151 PE=1 SV=3 - [CD151_HUMAN]	28.2763	0	30117619	0	1.77633e+07	0	971515
P16671	Platelet glycoprotein 4 OS=Homo sapiens GN=CD36 PE=1 SV=2 - [CD36_HUMAN]	53.0193	0	5.14349e+07	0	7.39639e+07	0	0
Q08722	Leukocyte surface antigen CD47 OS=Homo sapiens GN=CD47 PE=1 SV=1 - [CD47_HUMAN]	35.1907	0	23394094	0	0	0	2.0912e+07
P13987	CD59 glycoprotein OS=Homo sapiens GN=CD59 PE=1 SV=1 - [CD59_HUMAN]	14.1678	0	6.42035e+07	0	3.50505e+07	0	2.01279e+07
P08962	CD63 antigen OS=Homo sapiens GN=CD63 PE=1 SV=2 - [CD63_HUMAN]	25.6191	0	3.58875e+08	0	237076417	0	1.11584e+08
P34810	Macrosialin OS=Homo sapiens GN=CD68 PE=1 SV=2 - [CD68_HUMAN]	37.3849	0	46058255	0	0	0	1.15517e+07
P60033	CD81 antigen OS=Homo sapiens GN=CD81 PE=1 SV=1 - [CD81_HUMAN]	25.7921	0	2.78532e+07	0	4.30629e+07	0	1.71637e+07
P27701	CD82 antigen OS=Homo sapiens GN=CD82 PE=1 SV=1 - [CD82_HUMAN]	29.6058	0	4.41766e+07	0	1.8807e+07	0	8.34157e+06
P21926	CD9 antigen OS=Homo sapiens GN=CD9 PE=1 SV=4 - [CD9_HUMAN]	25.399	0	6.4225e+08	0	197218616	4.73922e+07	2.26339e+08
P60953	Cell division control protein 42 homolog OS=Homo sapiens GN=CDC42 PE=1 SV=2 - [CDC42_HUMAN]	21.245	0	1.24772e+07	0	0	0	0
O15078	Centrosomal protein of 290 kDa OS=Homo sapiens GN=CEP290 PE=1 SV=2 - [CE290_HUMAN]	290.207	0	3.41264e+09	1.32017e+10	2.15253e+10	1.91055e+07	1.18374e+08
P31997	Carcinoembryonic antigen-related cell adhesion molecule 8 OS=Homo sapiens GN=CEACAM8 PE=1 SV=2 - [CEAM8_HUMAN]	38.1301	0	3.03175e+06	0	0	0	0
O14646	Chromodomain-helicase-DNA-binding protein 1 OS=Homo sapiens GN=CHD1 PE=1 SV=2 - [CHD1_HUMAN]	196.567	0	8.5251e+07	0	65397220	0	0
Q8IWX8	Calcium homeostasis endoplasmic reticulum protein OS=Homo sapiens GN=CHERP PE=1 SV=3 - [CHERP_HUMAN]	103.637	0	7711903	0	0	0	0
Q7Z460	CLIP-associating protein 1 OS=Homo sapiens GN=CLASP1 PE=1 SV=1 - [CLAP1_HUMAN]	169.346	0	0	1.64018e+08	464194129	0	5.03616e+07
Q9BQW3	Transcription factor COE4 OS=Homo sapiens GN=EBF4 PE=2 SV=2 - [COE4_HUMAN]	64.4327	0	25210578	0	0	0	3.7479e+07
Q9Y281	Cofilin-2 OS=Homo sapiens GN=CFL2 PE=1 SV=1 - [COF2_HUMAN]	18.7249	0	3.98838e+06	0	0	0	0
Q9BWP8	Collectin-11 OS=Homo sapiens GN=COLEC11 PE=1 SV=1 - [COL11_HUMAN]	28.647	0	9.38311e+06	0	49209947587	0	2.91715e+07
Q99829	Copine-1 OS=Homo sapiens GN=CPNE1 PE=1 SV=1 - [CPNE1_HUMAN]	59.0215	0	5.51676e+07	0	5.49528e+06	0	4.25688e+07
Q96FN4	Copine-2 OS=Homo sapiens GN=CPNE2 PE=1 SV=3 - [CPNE2_HUMAN]	61.1506	0	1.94791e+07	0	0	0	0
O75131	Copine-3 OS=Homo sapiens GN=CPNE3 PE=1 SV=1 - [CPNE3_HUMAN]	60.0921	0	2.86914e+07	0	0	0	0
Q8IYJ1	Copine-9 OS=Homo sapiens GN=CPNE9 PE=1 SV=3 - [CPNE9_HUMAN]	61.8251	0	3.5185e+07	0	0	0	0
Q5BJE1	Coiled-coil domain-containing protein 178 OS=Homo sapiens GN=CCDC178 PE=2 SV=3 - [CC178_HUMAN]	101.947	0	1.84106e+09	3.78454e+08	8.51332e+08	0	1.41823e+08
Q9P2B4	CTTNBP2 N-terminal-like protein OS=Homo sapiens GN=CTTNBP2NL PE=1 SV=2 - [CT2NL_HUMAN]	70.1148	0	1.46283e+07	3.57081e+07	0	0	0
Q8WWI5	Choline transporter-like protein 1 OS=Homo sapiens GN=SLC44A1 PE=1 SV=1 - [CTL1_HUMAN]	73.2533	0	3.87678e+07	0	0	0	1.13285e+07
Q8IWA5	Choline transporter-like protein 2 OS=Homo sapiens GN=SLC44A2 PE=1 SV=3 - [CTL2_HUMAN]	80.0705	0	4.96346e+07	0	4.05178e+06	0	1.57443e+07
Q7L576	Cytoplasmic FMR1-interacting protein 1 OS=Homo sapiens GN=CYFIP1 PE=1 SV=1 - [CYFP1_HUMAN]	145.089	0	0	0	0	0	0
Q96F07	Cytoplasmic FMR1-interacting protein 2 OS=Homo sapiens GN=CYFIP2 PE=1 SV=2 - [CYFP2_HUMAN]	148.302	0	0	0	0	0	0
Q9H1C7	Cysteine-rich and transmembrane domain-containing protein 1 OS=Homo sapiens GN=CYSTM1 PE=1 SV=1 - [CYTM1_HUMAN]	10.6238	0	12286473	0	0	0	0
Q8WTU0	Protein DDI1 homolog 1 OS=Homo sapiens GN=DDI1 PE=1 SV=1 - [DDI1_HUMAN]	44.0964	0	250781	0	0	0	0
Q96FC9	Probable ATP-dependent RNA helicase DDX11 OS=Homo sapiens GN=DDX11 PE=1 SV=1 - [DDX11_HUMAN]	108.244	0	6.97854e+10	0	6.85878e+10	0	0
P59665	Neutrophil defensin 1 OS=Homo sapiens GN=DEFA1 PE=1 SV=1 - [DEF1_HUMAN]	10.1942	0	33420168	0	0	0	1.82882e+06
P35659	Protein DEK OS=Homo sapiens GN=DEK PE=1 SV=1 - [DEK_HUMAN]	42.6479	0	5.79745e+07	0	8.51149e+07	0	4.49787e+07
Q7Z478	ATP-dependent RNA helicase DHX29 OS=Homo sapiens GN=DHX29 PE=1 SV=2 - [DHX29_HUMAN]	155.139	0	49004981586	0	4.52832e+10	4.42766e+08	0
P49917	DNA ligase 4 OS=Homo sapiens GN=LIG4 PE=1 SV=2 - [DNLI4_HUMAN]	103.904	0	6.19341e+07	0	6.89778e+07	0	3.81171e+07
Q9H8V3	Protein ECT2 OS=Homo sapiens GN=ECT2 PE=1 SV=4 - [ECT2_HUMAN]	103.439	0	4146044655	0	7116132978	0	3445908820
Q15768	Ephrin-B3 OS=Homo sapiens GN=EFNB3 PE=1 SV=1 - [EFNB3_HUMAN]	35.8121	0	1.14131e+09	0	0	0	0
P16452	Erythrocyte membrane protein band 4.2 OS=Homo sapiens GN=EPB42 PE=1 SV=3 - [EPB42_HUMAN]	76.9607	0	2.2296e+06	0	0	0	1.63611e+06
Q96AP7	Endothelial cell-selective adhesion molecule OS=Homo sapiens GN=ESAM PE=1 SV=1 - [ESAM_HUMAN]	41.1506	0	3.21467e+06	0	0	0	0
Q92817	Envoplakin OS=Homo sapiens GN=EVPL PE=1 SV=3 - [EVPL_HUMAN]	231.463	0	6.31157e+08	1.56673e+09	1.24758e+09	0	6.17482e+08
P15311	Ezrin OS=Homo sapiens GN=EZR PE=1 SV=4 - [EZRI_HUMAN]	69.3697	0	2.64912e+08	0	4.51118e+08	0	565452820
Q9NVM1	Protein eva-1 homolog B OS=Homo sapiens GN=EVA1B PE=1 SV=1 - [EVA1B_HUMAN]	18.3622	0	3.40722e+06	0	0	0	1.83514e+06
P08709	Coagulation factor VII OS=Homo sapiens GN=F7 PE=1 SV=1 - [FA7_HUMAN]	51.5604	0	5.7314e+06	7.24912e+06	26605406	0	3.04831e+07
P30273	High affinity immunoglobulin epsilon receptor subunit gamma OS=Homo sapiens GN=FCER1G PE=1 SV=1 - [FCERG_HUMAN]	9.66128	0	1.55112e+07	0	1.32808e+07	0	6.63731e+06
O75015	Low affinity immunoglobulin gamma Fc region receptor III-B OS=Homo sapiens GN=FCGR3B PE=1 SV=2 - [FCG3B_HUMAN]	26.1992	0	1.49712e+07	0	0	0	0
O00602	Ficolin-1 OS=Homo sapiens GN=FCN1 PE=1 SV=2 - [FCN1_HUMAN]	35.0561	0	6.7438e+08	0	1.24697e+09	0	5.61565e+08
O75955	Flotillin-1 OS=Homo sapiens GN=FLOT1 PE=1 SV=3 - [FLOT1_HUMAN]	47.3256	0	8.84014e+06	0	0	0	2.50038e+06
Q14254	Flotillin-2 OS=Homo sapiens GN=FLOT2 PE=1 SV=2 - [FLOT2_HUMAN]	47.0347	0	8.11504e+06	0	0	0	0
Q9NZU0	Leucine-rich repeat transmembrane protein FLRT3 OS=Homo sapiens GN=FLRT3 PE=1 SV=1 - [FLRT3_HUMAN]	72.9575	0	1.15437e+08	0	0	0	0
Q8TF40	Folliculin-interacting protein 1 OS=Homo sapiens GN=FNIP1 PE=1 SV=3 - [FNIP1_HUMAN]	130.472	0	3340599121	0	0	0	0
A6NGY1	Protein FRG2-like-2 OS=Homo sapiens GN=FRG2C PE=3 SV=1 - [FRG2C_HUMAN]	30.779	0	2.40023e+06	0	1.82683e+06	0	0
P02794	Ferritin heavy chain OS=Homo sapiens GN=FTH1 PE=1 SV=2 - [FRIH_HUMAN]	21.2123	0	118574973	0	3.76606e+07	0	1.72373e+07
P02792	Ferritin light chain OS=Homo sapiens GN=FTL PE=1 SV=2 - [FRIL_HUMAN]	20.0071	0	1.06802e+09	0	587982850	0	9.51023e+07
Q12841	Follistatin-related protein 1 OS=Homo sapiens GN=FSTL1 PE=1 SV=1 - [FSTL1_HUMAN]	34.9629	0	4.71539e+06	0	0	0	6.35385e+06
P11413	Glucose-6-phosphate 1-dehydrogenase OS=Homo sapiens GN=G6PD PE=1 SV=4 - [G6PD_HUMAN]	59.219	0	0	0	0	0	0
Q14697	Neutral alpha-glucosidase AB OS=Homo sapiens GN=GANAB PE=1 SV=3 - [GANAB_HUMAN]	106.807	0	1.16364e+07	0	2.74393e+07	0	9.3978e+06
P62873	Guanine nucleotide-binding protein G(I)/G(S)/G(T) subunit beta-1 OS=Homo sapiens GN=GNB1 PE=1 SV=3 - [GBB1_HUMAN]	37.353	0	2.29771e+07	0	0	0	0
P63218	Guanine nucleotide-binding protein G(I)/G(S)/G(O) subunit gamma-5 OS=Homo sapiens GN=GNG5 PE=1 SV=3 - [GBG5_HUMAN]	7.31381	0	1237678873	0	0	0	0
P28472	Gamma-aminobutyric acid receptor subunit beta-3 OS=Homo sapiens GN=GABRB3 PE=1 SV=1 - [GBRB3_HUMAN]	54.0808	0	1.09868e+08	0	354214565	0	45212375
Q92616	Translational activator GCN1 OS=Homo sapiens GN=GCN1L1 PE=1 SV=6 - [GCN1L_HUMAN]	292.572	0	5.72639e+08	1.82115e+08	0	0	4.49897e+08
Q9NQX3	Gephyrin OS=Homo sapiens GN=GPHN PE=1 SV=1 - [GEPH_HUMAN]	79.698	0	4.45715e+08	0	0	0	0
Q9UJY5	ADP-ribosylation factor-binding protein GGA1 OS=Homo sapiens GN=GGA1 PE=1 SV=1 - [GGA1_HUMAN]	70.34	0	132329548	0	57156880	0	1.90927e+07
P02724	Glycophorin-A OS=Homo sapiens GN=GYPA PE=1 SV=2 - [GLPA_HUMAN]	16.3214	0	4.27654e+07	0	0	0	0
P04921	Glycophorin-C OS=Homo sapiens GN=GYPC PE=1 SV=1 - [GLPC_HUMAN]	13.8017	0	0	0	0	0	0
P04899	Guanine nucleotide-binding protein G(i) subunit alpha-2 OS=Homo sapiens GN=GNAI2 PE=1 SV=3 - [GNAI2_HUMAN]	40.4251	0	6.71466e+06	0	0	0	0
P63092	Guanine nucleotide-binding protein G(s) subunit alpha isoforms short OS=Homo sapiens GN=GNAS PE=1 SV=1 - [GNAS2_HUMAN]	45.6359	0	673194013	0	0	0	0
P13224	Platelet glycoprotein Ib beta chain OS=Homo sapiens GN=GP1BB PE=1 SV=1 - [GP1BB_HUMAN]	21.7038	0	3.84536e+07	0	0	0	0
P14770	Platelet glycoprotein IX OS=Homo sapiens GN=GP9 PE=1 SV=3 - [GPIX_HUMAN]	19.0337	0	0	0	0	0	0
P28676	Grancalcin OS=Homo sapiens GN=GCA PE=1 SV=2 - [GRAN_HUMAN]	23.9945	0	4.88554e+07	0	0	0	4.81197e+06
Q13322	Growth factor receptor-bound protein 10 OS=Homo sapiens GN=GRB10 PE=1 SV=2 - [GRB10_HUMAN]	67.1888	0	1.07739e+08	0	4.25538e+08	0	1.08055e+07
P11021	78 kDa glucose-regulated protein OS=Homo sapiens GN=HSPA5 PE=1 SV=2 - [GRP78_HUMAN]	72.2884	0	2.26639e+07	0	0	0	7.47508e+06
Q8TDB8	Solute carrier family 2, facilitated glucose transporter member 14 OS=Homo sapiens GN=SLC2A14 PE=2 SV=1 - [GTR14_HUMAN]	56.2835	0	3.6504e+07	0	1.68563e+07	0	1.66722e+07
P11166	Solute carrier family 2, facilitated glucose transporter member 1 OS=Homo sapiens GN=SLC2A1 PE=1 SV=2 - [GTR1_HUMAN]	54.0485	0	6.39819e+07	0	26308657	0	30745830
Q96KK5	Histone H2A type 1-H OS=Homo sapiens GN=HIST1H2AH PE=1 SV=3 - [H2A1H_HUMAN]	13.8978	0	2.85389e+07	0	2.88225e+07	0	0
O60814	Histone H2B type 1-K OS=Homo sapiens GN=HIST1H2BK PE=1 SV=3 - [H2B1K_HUMAN]	13.8816	0	16691616	0	3.70896e+07	0	1.43847e+07
P68431	Histone H3.1 OS=Homo sapiens GN=HIST1H3A PE=1 SV=2 - [H31_HUMAN]	15.3945	0	13587481	0	3.08917e+07	0	10196740
P84243	Histone H3.3 OS=Homo sapiens GN=H3F3A PE=1 SV=2 - [H33_HUMAN]	15.3185	0	13587481	0	3.08917e+07	0	10196740
P62805	Histone H4 OS=Homo sapiens GN=HIST1H4A PE=1 SV=2 - [H4_HUMAN]	11.3604	0	1.01481e+07	0	3.56272e+07	0	1.3464e+07
O00219	Hyaluronan synthase 3 OS=Homo sapiens GN=HAS3 PE=2 SV=3 - [HYAS3_HUMAN]	62.9572	0	1.83822e+08	0	4.26824e+08	0	1.21854e+08
Q7Z4H7	HAUS augmin-like complex subunit 6 OS=Homo sapiens GN=HAUS6 PE=1 SV=2 - [HAUS6_HUMAN]	108.553	0	4.90288e+08	0	1.63724e+09	0	2.47344e+08
Q9ULI3	Protein HEG homolog 1 OS=Homo sapiens GN=HEG1 PE=1 SV=3 - [HEG1_HUMAN]	147.369	0	0	0	0	0	0
Q9BXL5	Hemogen OS=Homo sapiens GN=HEMGN PE=1 SV=1 - [HEMGN_HUMAN]	55.3067	0	0	0	0	0	0
Q68CP4	Heparan-alpha-glucosaminide N-acetyltransferase OS=Homo sapiens GN=HGSNAT PE=1 SV=2 - [HGNAT_HUMAN]	73.2465	0	3.18621e+06	0	0	0	0
Q86VS8	Protein Hook homolog 3 OS=Homo sapiens GN=HOOK3 PE=1 SV=2 - [HOOK3_HUMAN]	83.0744	0	8.57105e+08	2123051322	0	1.16293e+06	0
P07900	Heat shock protein HSP 90-alpha OS=Homo sapiens GN=HSP90AA1 PE=1 SV=5 - [HS90A_HUMAN]	84.6067	0	2.17167e+07	0	0	0	0
P08107	Heat shock 70 kDa protein 1A/1B OS=Homo sapiens GN=HSPA1A PE=1 SV=5 - [HSP71_HUMAN]	70.009	0	3.42503e+07	0	39407983	0	1.58354e+07
P54652	Heat shock-related 70 kDa protein 2 OS=Homo sapiens GN=HSPA2 PE=1 SV=1 - [HSP72_HUMAN]	69.9779	0	4.91991e+07	0	5.64982e+07	0	1.72703e+07
P48741	Putative heat shock 70 kDa protein 7 OS=Homo sapiens GN=HSPA7 PE=5 SV=2 - [HSP77_HUMAN]	40.2196	0	3.87637e+07	0	7.43654e+07	0	1.60917e+07
P13164	Interferon-induced transmembrane protein 1 OS=Homo sapiens GN=IFITM1 PE=1 SV=3 - [IFM1_HUMAN]	13.9553	0	1.14376e+07	0	2.26823e+07	0	0
Q96LB3	Intraflagellar transport protein 74 homolog OS=Homo sapiens GN=IFT74 PE=1 SV=1 - [IFT74_HUMAN]	69.1961	0	8.24559e+08	0	1.14996e+09	0	0
Q13418	Integrin-linked protein kinase OS=Homo sapiens GN=ILK PE=1 SV=2 - [ILK_HUMAN]	51.3859	0	4.99296e+06	0	0	0	2328799
P55103	Inhibin beta C chain OS=Homo sapiens GN=INHBC PE=2 SV=1 - [INHBC_HUMAN]	38.2134	0	0	0	0	0	0
P58166	Inhibin beta E chain OS=Homo sapiens GN=INHBE PE=1 SV=1 - [INHBE_HUMAN]	38.537	0	2.32777e+06	0	0	0	0
P08514	Integrin alpha-IIb OS=Homo sapiens GN=ITGA2B PE=1 SV=3 - [ITA2B_HUMAN]	113.306	0	1.31985e+09	0	6.82125e+08	7.71001e+06	7.43472e+07
P17301	Integrin alpha-2 OS=Homo sapiens GN=ITGA2 PE=1 SV=1 - [ITA2_HUMAN]	129.214	0	4.18228e+08	0	0	0	0
P11215	Integrin alpha-M OS=Homo sapiens GN=ITGAM PE=1 SV=2 - [ITAM_HUMAN]	127.099	0	5.6013e+06	0	0	0	0
P05556	Integrin beta-1 OS=Homo sapiens GN=ITGB1 PE=1 SV=2 - [ITB1_HUMAN]	88.357	0	2.00732e+08	0	7097838	8.91752e+07	1.32551e+07
P05107	Integrin beta-2 OS=Homo sapiens GN=ITGB2 PE=1 SV=2 - [ITB2_HUMAN]	84.7261	0	8.25543e+06	0	0	0	0
P05106	Integrin beta-3 OS=Homo sapiens GN=ITGB3 PE=1 SV=2 - [ITB3_HUMAN]	87.0004	0	2.26813e+08	0	8.17383e+07	0	6.50603e+07
Q14571	Inositol 1,4,5-trisphosphate receptor type 2 OS=Homo sapiens GN=ITPR2 PE=1 SV=2 - [ITPR2_HUMAN]	307.867	0	1.21201e+09	0	0	0	1.0496e+09
Q9Y624	Junctional adhesion molecule A OS=Homo sapiens GN=F11R PE=1 SV=1 - [JAM1_HUMAN]	32.5625	0	1.26074e+07	0	0	0	1.05773e+07
Q8WUJ3	Cell migration-inducing and hyaluronan-binding protein OS=Homo sapiens GN=CEMIP PE=1 SV=2 - [CEMIP_HUMAN]	152.9	0	1.41361e+07	0	3.02324e+08	0	0
Q5JYT7	Uncharacterized protein KIAA1755 OS=Homo sapiens GN=KIAA1755 PE=2 SV=2 - [K1755_HUMAN]	130.765	0	9.48073e+07	0	9.55359e+07	0	5.5271e+07
P02533	Keratin, type I cytoskeletal 14 OS=Homo sapiens GN=KRT14 PE=1 SV=4 - [K1C14_HUMAN]	51.5294	0	1.46765e+08	0	3.11752e+08	9.60993e+06	9.28541e+07
P08779	Keratin, type I cytoskeletal 16 OS=Homo sapiens GN=KRT16 PE=1 SV=4 - [K1C16_HUMAN]	51.2362	0	1.46765e+08	0	3.11752e+08	9.60993e+06	9.28541e+07
Q04695	Keratin, type I cytoskeletal 17 OS=Homo sapiens GN=KRT17 PE=1 SV=2 - [K1C17_HUMAN]	48.076	0	1.22975e+08	0	4.51578e+08	0	117362629
P05783	Keratin, type I cytoskeletal 18 OS=Homo sapiens GN=KRT18 PE=1 SV=2 - [K1C18_HUMAN]	48.0285	0	1.79765e+08	0	3.0812e+08	0	8.77974e+07
P35527	Keratin, type I cytoskeletal 9 OS=Homo sapiens GN=KRT9 PE=1 SV=3 - [K1C9_HUMAN]	62.0268	0	8.4804e+07	3.43363e+06	6.19917e+08	0	1.50413e+08
P35908	Keratin, type II cytoskeletal 2 epidermal OS=Homo sapiens GN=KRT2 PE=1 SV=2 - [K22E_HUMAN]	65.3932	0	2.0901e+08	0	3.41933e+08	3.62118e+07	5.41858e+08
P04264	Keratin, type II cytoskeletal 1 OS=Homo sapiens GN=KRT1 PE=1 SV=6 - [K2C1_HUMAN]	65.999	0	2.29136e+08	6.03721e+06	3.83136e+08	4.4347e+07	1.86066e+08
P12035	Keratin, type II cytoskeletal 3 OS=Homo sapiens GN=KRT3 PE=1 SV=3 - [K2C3_HUMAN]	64.3776	0	54930180	0	1.14793e+09	0	0
P13647	Keratin, type II cytoskeletal 5 OS=Homo sapiens GN=KRT5 PE=1 SV=3 - [K2C5_HUMAN]	62.34	0	9.31609e+07	0	7.602e+08	3.83431e+08	1.25972e+08
P02538	Keratin, type II cytoskeletal 6A OS=Homo sapiens GN=KRT6A PE=1 SV=3 - [K2C6A_HUMAN]	60.0083	0	1.05702e+08	0	1.40309e+08	0	4.74489e+07
P04259	Keratin, type II cytoskeletal 6B OS=Homo sapiens GN=KRT6B PE=1 SV=5 - [K2C6B_HUMAN]	60.0303	0	1.17119e+08	0	2.11523e+08	60617303	8.50295e+07
Q86Y46	Keratin, type II cytoskeletal 73 OS=Homo sapiens GN=KRT73 PE=1 SV=1 - [K2C73_HUMAN]	58.8867	0	54930180	0	64634171	0	0
P08729	Keratin, type II cytoskeletal 7 OS=Homo sapiens GN=KRT7 PE=1 SV=5 - [K2C7_HUMAN]	51.3543	0	6.98486e+07	0	8.84792e+08	0	39374493
P17858	ATP-dependent 6-phosphofructokinase, liver type OS=Homo sapiens GN=PFKL PE=1 SV=6 - [PFKAL_HUMAN]	84.9642	0	5.76147e+06	0	0	0	0
Q6PIL6	Kv channel-interacting protein 4 OS=Homo sapiens GN=KCNIP4 PE=1 SV=1 - [KCIP4_HUMAN]	28.7102	0	0	0	0	0	0
O75037	Kinesin-like protein KIF21B OS=Homo sapiens GN=KIF21B PE=1 SV=2 - [KI21B_HUMAN]	182.548	0	6.91751e+09	0	0	0	0
P14618	Pyruvate kinase PKM OS=Homo sapiens GN=PKM PE=1 SV=4 - [KPYM_HUMAN]	57.9	0	1.03876e+07	0	0	0	0
P11279	Lysosome-associated membrane glycoprotein 1 OS=Homo sapiens GN=LAMP1 PE=1 SV=3 - [LAMP1_HUMAN]	44.8538	0	2.58792e+07	0	2.11447e+07	0	0
P13473	Lysosome-associated membrane glycoprotein 2 OS=Homo sapiens GN=LAMP2 PE=1 SV=2 - [LAMP2_HUMAN]	44.9323	0	1.57838e+07	0	7.83167e+06	4.40405e+08	3341656
Q969X1	Protein lifeguard 3 OS=Homo sapiens GN=TMBIM1 PE=1 SV=2 - [LFG3_HUMAN]	34.5846	0	5.04674e+07	0	0	0	1.05733e+07
Q9UHB6	LIM domain and actin-binding protein 1 OS=Homo sapiens GN=LIMA1 PE=1 SV=1 - [LIMA1_HUMAN]	85.1734	0	4.31019e+08	0	5.1795e+08	0	7.43564e+08
Q9NZR2	Low-density lipoprotein receptor-related protein 1B OS=Homo sapiens GN=LRP1B PE=1 SV=2 - [LRP1B_HUMAN]	515.159	0	4.1136e+07	0	4.52242e+07	0	51886878
P33908	Mannosyl-oligosaccharide 1,2-alpha-mannosidase IA OS=Homo sapiens GN=MAN1A1 PE=1 SV=3 - [MA1A1_HUMAN]	72.9223	0	2.05529e+09	0	7.62378e+06	0	2.0781e+06
Q3KQU3	MAP7 domain-containing protein 1 OS=Homo sapiens GN=MAP7D1 PE=1 SV=1 - [MA7D1_HUMAN]	92.7641	0	1.07766e+09	1.64654e+09	0	3133216455	0
P11226	Mannose-binding protein C OS=Homo sapiens GN=MBL2 PE=1 SV=2 - [MBL2_HUMAN]	26.127	0	1.87229e+07	4.67777e+07	3.8807e+08	0	1.44218e+07
Q14814	Myocyte-specific enhancer factor 2D OS=Homo sapiens GN=MEF2D PE=1 SV=1 - [MEF2D_HUMAN]	55.9034	0	0	0	0	0	0
Q8N635	Meiosis-specific with OB domain-containing protein OS=Homo sapiens GN=MEIOB PE=2 SV=3 - [MEIOB_HUMAN]	49.2818	0	2.25326e+09	0	1.38351e+08	0	0
Q9H3U5	Major facilitator superfamily domain-containing protein 1 OS=Homo sapiens GN=MFSD1 PE=2 SV=2 - [MFSD1_HUMAN]	51.1744	0	6.81851e+06	0	0	0	0
O43451	Maltase-glucoamylase, intestinal OS=Homo sapiens GN=MGAM PE=1 SV=5 - [MGA_HUMAN]	209.72	0	87324891	0	0	0	0
P58340	Myeloid leukemia factor 1 OS=Homo sapiens GN=MLF1 PE=1 SV=1 - [MLF1_HUMAN]	30.608	0	54424141	0	5976151626	0	1.11946e+10
P26038	Moesin OS=Homo sapiens GN=MSN PE=1 SV=3 - [MOES_HUMAN]	67.7778	0	1.18815e+07	1.56238e+07	1.14736e+07	0	0
Q13724	Mannosyl-oligosaccharide glucosidase OS=Homo sapiens GN=MOGS PE=1 SV=5 - [MOGS_HUMAN]	91.8606	0	2.55228e+06	0	0	0	2.2278e+06
O15091	Mitochondrial ribonuclease P protein 3 OS=Homo sapiens GN=KIAA0391 PE=1 SV=2 - [MRRP3_HUMAN]	67.2725	0	31123499	0	0	0	0
P15941	Mucin-1 OS=Homo sapiens GN=MUC1 PE=1 SV=3 - [MUC1_HUMAN]	122.029	0	4.50901e+07	0	2.52372e+07	0	0
Q96S97	Myeloid-associated differentiation marker OS=Homo sapiens GN=MYADM PE=1 SV=2 - [MYADM_HUMAN]	35.2503	0	1.63345e+07	0	0	0	8.00174e+06
Q8N699	Myc target protein 1 OS=Homo sapiens GN=MYCT1 PE=1 SV=1 - [MYCT1_HUMAN]	26.5756	0	7.04299e+07	0	7.49427e+07	0	3.33307e+07
Q12965	Unconventional myosin-Ie OS=Homo sapiens GN=MYO1E PE=1 SV=2 - [MYO1E_HUMAN]	126.982	0	5.92222e+07	0	219797944	0	9.32368e+07
Q8IVL1	Neuron navigator 2 OS=Homo sapiens GN=NAV2 PE=1 SV=3 - [NAV2_HUMAN]	268.003	0	3.81294e+10	0	0	2.31555e+08	0
O75376	Nuclear receptor corepressor 1 OS=Homo sapiens GN=NCOR1 PE=1 SV=2 - [NCOR1_HUMAN]	270.044	0	2.40635e+08	0	1.39032e+09	0	0
Q92859	Neogenin OS=Homo sapiens GN=NEO1 PE=1 SV=2 - [NEO1_HUMAN]	159.917	0	1.68368e+08	0	0	0	0
Q9NPP4	NLR family CARD domain-containing protein 4 OS=Homo sapiens GN=NLRC4 PE=1 SV=2 - [NLRC4_HUMAN]	116.085	0	7.76591e+07	0	0	0	0
O15259	Nephrocystin-1 OS=Homo sapiens GN=NPHP1 PE=1 SV=1 - [NPHP1_HUMAN]	83.2472	0	1781240291	0	1661961316	0	951806333
P06748	Nucleophosmin OS=Homo sapiens GN=NPM1 PE=1 SV=2 - [NPM_HUMAN]	32.5548	0	136502023	0	0	0	0
O95436	Sodium-dependent phosphate transport protein 2B OS=Homo sapiens GN=SLC34A2 PE=1 SV=3 - [NPT2B_HUMAN]	75.7096	0	0	0	0	0	0
Q5BJF6	Outer dense fiber protein 2 OS=Homo sapiens GN=ODF2 PE=1 SV=1 - [ODFP2_HUMAN]	95.3419	0	1.14051e+07	0	0	0	1.11512e+07
Q6UX06	Olfactomedin-4 OS=Homo sapiens GN=OLFM4 PE=1 SV=1 - [OLFM4_HUMAN]	57.2438	0	276044413	0	1.98043e+07	0	8.63227e+06
Q9UBD5	Origin recognition complex subunit 3 OS=Homo sapiens GN=ORC3 PE=1 SV=1 - [ORC3_HUMAN]	82.2015	0	2.06601e+08	0	0	0	0
P51575	P2X purinoceptor 1 OS=Homo sapiens GN=P2RX1 PE=1 SV=1 - [P2RX1_HUMAN]	44.9511	0	3.68933e+06	0	0	0	0
O96013	Serine/threonine-protein kinase PAK 4 OS=Homo sapiens GN=PAK4 PE=1 SV=1 - [PAK4_HUMAN]	64.0322	0	6.02126e+08	0	498236	0	1.39764e+06
Q9NVD7	Alpha-parvin OS=Homo sapiens GN=PARVA PE=1 SV=1 - [PARVA_HUMAN]	42.2174	0	2.3095e+06	0	0	0	0
Q9HBI1	Beta-parvin OS=Homo sapiens GN=PARVB PE=1 SV=1 - [PARVB_HUMAN]	41.6881	0	4.94861e+08	0	5.9408e+06	0	0
Q86U86	Protein polybromo-1 OS=Homo sapiens GN=PBRM1 PE=1 SV=1 - [PB1_HUMAN]	192.825	0	1.02958e+08	0	1.19929e+08	0	7.38658e+07
Q8WUM4	Programmed cell death 6-interacting protein OS=Homo sapiens GN=PDCD6IP PE=1 SV=1 - [PDC6I_HUMAN]	95.9631	0	6.73496e+08	0	9.52711e+06	0	6.68244e+08
O75340	Programmed cell death protein 6 OS=Homo sapiens GN=PDCD6 PE=1 SV=1 - [PDCD6_HUMAN]	21.8548	0	9.9643e+07	0	8.92869e+06	0	117590277
Q9UBV8	Peflin OS=Homo sapiens GN=PEF1 PE=1 SV=1 - [PEF1_HUMAN]	30.3613	0	3.07963e+07	0	0	0	0
P05164	Myeloperoxidase OS=Homo sapiens GN=MPO PE=1 SV=1 - [PERM_HUMAN]	83.8148	0	1.7303e+08	3.90082e+08	1.92991e+08	6.39469e+08	1.40317e+08
P18669	Phosphoglycerate mutase 1 OS=Homo sapiens GN=PGAM1 PE=1 SV=2 - [PGAM1_HUMAN]	28.7858	0	2.45253e+08	0	3.86019e+08	0	230937302
O75594	Peptidoglycan recognition protein 1 OS=Homo sapiens GN=PGLYRP1 PE=1 SV=1 - [PGRP1_HUMAN]	21.7167	0	1.71315e+06	0	0	0	0
Q9P1Y6	PHD and RING finger domain-containing protein 1 OS=Homo sapiens GN=PHRF1 PE=1 SV=3 - [PHRF1_HUMAN]	178.557	0	5.54007e+08	0	6.52964e+08	0	5.29939e+08
Q8TD55	Pleckstrin homology domain-containing family O member 2 OS=Homo sapiens GN=PLEKHO2 PE=2 SV=1 - [PKHO2_HUMAN]	53.3171	0	1.49933e+07	0	0	0	0
O15031	Plexin-B2 OS=Homo sapiens GN=PLXNB2 PE=1 SV=3 - [PLXB2_HUMAN]	204.997	0	277313992	0	0	0	0
O00592	Podocalyxin OS=Homo sapiens GN=PODXL PE=1 SV=2 - [PODXL_HUMAN]	58.5991	0	1.7675e+08	0	0	0	0
P05186	Alkaline phosphatase, tissue-nonspecific isozyme OS=Homo sapiens GN=ALPL PE=1 SV=4 - [PPBT_HUMAN]	57.2686	0	7.36526e+06	0	8.42004e+06	0	1.65837e+06
P62937	Peptidyl-prolyl cis-trans isomerase A OS=Homo sapiens GN=PPIA PE=1 SV=2 - [PPIA_HUMAN]	18.0009	0	2.59655e+07	0	0	0	5.76433e+06
P32119	Peroxiredoxin-2 OS=Homo sapiens GN=PRDX2 PE=1 SV=5 - [PRDX2_HUMAN]	21.8782	0	4.91966e+06	0	0	1.66587e+07	0
P24158	Myeloblastin OS=Homo sapiens GN=PRTN3 PE=1 SV=3 - [PRTN3_HUMAN]	27.7893	0	8.06707e+06	0	0	0	0
P25786	Proteasome subunit alpha type-1 OS=Homo sapiens GN=PSMA1 PE=1 SV=1 - [PSA1_HUMAN]	29.5369	0	1.20784e+08	0	2.06104e+08	0	1.51782e+08
P25787	Proteasome subunit alpha type-2 OS=Homo sapiens GN=PSMA2 PE=1 SV=2 - [PSA2_HUMAN]	25.8823	0	3.2835e+07	0	8.46055e+06	0	3.9871e+06
P25788	Proteasome subunit alpha type-3 OS=Homo sapiens GN=PSMA3 PE=1 SV=2 - [PSA3_HUMAN]	28.4151	0	3.14604e+07	6.12393e+08	0	0	4.56411e+06
P28066	Proteasome subunit alpha type-5 OS=Homo sapiens GN=PSMA5 PE=1 SV=3 - [PSA5_HUMAN]	26.3942	0	3.70176e+07	0	1.86759e+07	0	0
P60900	Proteasome subunit alpha type-6 OS=Homo sapiens GN=PSMA6 PE=1 SV=1 - [PSA6_HUMAN]	27.3818	0	4.72077e+07	0	1.78397e+07	0	3.12188e+06
O14818	Proteasome subunit alpha type-7 OS=Homo sapiens GN=PSMA7 PE=1 SV=1 - [PSA7_HUMAN]	27.8696	0	5.46387e+07	0	30645270	0	0
P20618	Proteasome subunit beta type-1 OS=Homo sapiens GN=PSMB1 PE=1 SV=2 - [PSB1_HUMAN]	26.4724	0	1.25212e+07	0	1.37136e+07	0	0
P49721	Proteasome subunit beta type-2 OS=Homo sapiens GN=PSMB2 PE=1 SV=1 - [PSB2_HUMAN]	22.8217	0	2.43692e+07	0	8.51058e+06	0	0
P49720	Proteasome subunit beta type-3 OS=Homo sapiens GN=PSMB3 PE=1 SV=2 - [PSB3_HUMAN]	22.9335	0	1.73196e+07	0	0	0	0
P28070	Proteasome subunit beta type-4 OS=Homo sapiens GN=PSMB4 PE=1 SV=4 - [PSB4_HUMAN]	29.1855	0	2.7509e+07	0	1.54191e+07	0	3.93093e+06
P28074	Proteasome subunit beta type-5 OS=Homo sapiens GN=PSMB5 PE=1 SV=3 - [PSB5_HUMAN]	28.4622	0	7.96762e+06	0	0	0	0
P28072	Proteasome subunit beta type-6 OS=Homo sapiens GN=PSMB6 PE=1 SV=4 - [PSB6_HUMAN]	25.3414	0	2.96479e+07	0	1.57813e+07	0	4.81074e+06
Q99436	Proteasome subunit beta type-7 OS=Homo sapiens GN=PSMB7 PE=1 SV=1 - [PSB7_HUMAN]	29.9462	0	1.28318e+07	0	0	0	0
P28062	Proteasome subunit beta type-8 OS=Homo sapiens GN=PSMB8 PE=1 SV=3 - [PSB8_HUMAN]	30.3346	0	9.60668e+06	0	1.02897e+07	0	0
P28065	Proteasome subunit beta type-9 OS=Homo sapiens GN=PSMB9 PE=1 SV=2 - [PSB9_HUMAN]	23.2495	0	9.66955e+06	0	0	0	0
P53801	Pituitary tumor-transforming gene 1 protein-interacting protein OS=Homo sapiens GN=PTTG1IP PE=1 SV=1 - [PTTG_HUMAN]	20.3102	0	6.41268e+07	0	4.45391e+07	0	22943672
P26022	Pentraxin-related protein PTX3 OS=Homo sapiens GN=PTX3 PE=1 SV=3 - [PTX3_HUMAN]	41.9488	0	0	0	0	0	0
Q6IQ22	Ras-related protein Rab-12 OS=Homo sapiens GN=RAB12 PE=1 SV=3 - [RAB12_HUMAN]	27.2311	0	2.54562e+07	0	0	0	0
P61106	Ras-related protein Rab-14 OS=Homo sapiens GN=RAB14 PE=1 SV=4 - [RAB14_HUMAN]	23.8819	0	1.39875e+07	0	0	0	0
P62820	Ras-related protein Rab-1A OS=Homo sapiens GN=RAB1A PE=1 SV=3 - [RAB1A_HUMAN]	22.6634	0	2.46563e+07	0	67036014	0	0
Q9H0U4	Ras-related protein Rab-1B OS=Homo sapiens GN=RAB1B PE=1 SV=1 - [RAB1B_HUMAN]	22.1572	0	2.29984e+07	0	0	0	0
Q15286	Ras-related protein Rab-35 OS=Homo sapiens GN=RAB35 PE=1 SV=1 - [RAB35_HUMAN]	23.0108	0	2.54562e+07	0	0	0	0
P20340	Ras-related protein Rab-6A OS=Homo sapiens GN=RAB6A PE=1 SV=3 - [RAB6A_HUMAN]	23.5779	0	2.54562e+07	0	0	0	0
P51149	Ras-related protein Rab-7a OS=Homo sapiens GN=RAB7A PE=1 SV=1 - [RAB7A_HUMAN]	23.4748	0	1.00726e+07	0	0	0	0
P61006	Ras-related protein Rab-8A OS=Homo sapiens GN=RAB8A PE=1 SV=1 - [RAB8A_HUMAN]	23.6532	0	2.54562e+07	0	0	0	0
Q92930	Ras-related protein Rab-8B OS=Homo sapiens GN=RAB8B PE=1 SV=2 - [RAB8B_HUMAN]	23.5691	0	2.54562e+07	0	0	0	0
P63000	Ras-related C3 botulinum toxin substrate 1 OS=Homo sapiens GN=RAC1 PE=1 SV=1 - [RAC1_HUMAN]	21.4362	0	16634657	0	0	0	0
P15153	Ras-related C3 botulinum toxin substrate 2 OS=Homo sapiens GN=RAC2 PE=1 SV=1 - [RAC2_HUMAN]	21.4151	0	16634657	0	0	0	0
P11233	Ras-related protein Ral-A OS=Homo sapiens GN=RALA PE=1 SV=1 - [RALA_HUMAN]	23.552	0	2.4505e+10	0	0	0	0
P11234	Ras-related protein Ral-B OS=Homo sapiens GN=RALB PE=1 SV=1 - [RALB_HUMAN]	23.3939	0	4.92848e+06	0	0	0	0
P62834	Ras-related protein Rap-1A OS=Homo sapiens GN=RAP1A PE=1 SV=1 - [RAP1A_HUMAN]	20.9737	0	3.66859e+07	1.24747e+07	3.59951e+07	2.17362e+07	0
P61224	Ras-related protein Rap-1b OS=Homo sapiens GN=RAP1B PE=1 SV=1 - [RAP1B_HUMAN]	20.8116	0	5.25825e+07	8.49856e+06	3.0394e+07	2.34223e+07	1.35108e+07
O00194	Ras-related protein Rab-27B OS=Homo sapiens GN=RAB27B PE=1 SV=4 - [RB27B_HUMAN]	24.5922	0	6459911	0	0	0	0
Q9NRY4	Rho GTPase-activating protein 35 OS=Homo sapiens GN=ARHGAP35 PE=1 SV=3 - [RHG35_HUMAN]	170.407	0	2.1093e+07	0	0	1.69653e+08	0
P84095	Rho-related GTP-binding protein RhoG OS=Homo sapiens GN=RHOG PE=1 SV=1 - [RHOG_HUMAN]	21.2949	0	1.24772e+07	0	0	0	0
P62987	Ubiquitin-60S ribosomal protein L40 OS=Homo sapiens GN=UBA52 PE=1 SV=2 - [RL40_HUMAN]	14.719	0	2.42275e+08	0	1.44629e+08	0	1.00749e+08
Q15404	Ras suppressor protein 1 OS=Homo sapiens GN=RSU1 PE=1 SV=3 - [RSU1_HUMAN]	31.5207	0	6.58912e+06	0	0	0	0
O00442	RNA 3'-terminal phosphate cyclase OS=Homo sapiens GN=RTCA PE=1 SV=1 - [RTCA_HUMAN]	39.3114	0	7.63968e+06	0	0	0	0
P06703	Protein S100-A6 OS=Homo sapiens GN=S100A6 PE=1 SV=1 - [S10A6_HUMAN]	10.1733	0	1.48592e+07	0	0	0	0
P80511	Protein S100-A12 OS=Homo sapiens GN=S100A12 PE=1 SV=2 - [S10AC_HUMAN]	10.5685	0	1.51812e+07	0	0	0	0
O00560	Syntenin-1 OS=Homo sapiens GN=SDCBP PE=1 SV=1 - [SDCB1_HUMAN]	32.4239	0	1.13398e+08	0	5.28481e+07	0	1.70032e+07
Q9H299	SH3 domain-binding glutamic acid-rich-like protein 3 OS=Homo sapiens GN=SH3BGRL3 PE=1 SV=1 - [SH3L3_HUMAN]	10.4313	0	1.61073e+07	0	0	0	0
Q9Y566	SH3 and multiple ankyrin repeat domains protein 1 OS=Homo sapiens GN=SHANK1 PE=1 SV=2 - [SHAN1_HUMAN]	224.821	0	1.67346e+10	0	0	0	0
P29353	SHC-transforming protein 1 OS=Homo sapiens GN=SHC1 PE=1 SV=4 - [SHC1_HUMAN]	62.7825	0	2.97364e+06	0	0	0	0
Q8TF72	Protein Shroom3 OS=Homo sapiens GN=SHROOM3 PE=1 SV=2 - [SHRM3_HUMAN]	216.724	0	7.28914e+07	2.15724e+07	7.56737e+07	0	7.70025e+07
Q9NTJ3	Structural maintenance of chromosomes protein 4 OS=Homo sapiens GN=SMC4 PE=1 SV=2 - [SMC4_HUMAN]	147.091	0	3.60862e+08	436279130	7.58466e+08	0	4.21983e+08
O00161	Synaptosomal-associated protein 23 OS=Homo sapiens GN=SNAP23 PE=1 SV=1 - [SNP23_HUMAN]	23.3395	0	3.38214e+06	0	0	0	1.74752e+06
P30626	Sorcin OS=Homo sapiens GN=SRI PE=1 SV=1 - [SORCN_HUMAN]	21.6624	0	4.2582e+08	0	5.05922e+07	0	7.99209e+07
Q86XZ4	Spermatogenesis-associated serine-rich protein 2 OS=Homo sapiens GN=SPATS2 PE=1 SV=1 - [SPAS2_HUMAN]	59.5076	0	1.1299e+07	0	0	0	0
Q9BX66	Sorbin and SH3 domain-containing protein 1 OS=Homo sapiens GN=SORBS1 PE=1 SV=3 - [SRBS1_HUMAN]	142.426	0	1.01701e+07	0	0	0	1.40542e+08
Q658P3	Metalloreductase STEAP3 OS=Homo sapiens GN=STEAP3 PE=1 SV=2 - [STEA3_HUMAN]	54.5658	0	5.88953e+06	0	0	0	4.39774e+06
O94804	Serine/threonine-protein kinase 10 OS=Homo sapiens GN=STK10 PE=1 SV=1 - [STK10_HUMAN]	112.065	0	6.50947e+08	1.98053e+09	0	0	0
P27105	Erythrocyte band 7 integral membrane protein OS=Homo sapiens GN=STOM PE=1 SV=3 - [STOM_HUMAN]	31.7107	0	2.86025e+08	0	2.0988e+08	8.28646e+06	1.34142e+08
O15400	Syntaxin-7 OS=Homo sapiens GN=STX7 PE=1 SV=4 - [STX7_HUMAN]	29.7973	0	1.46349e+07	0	6747605	0	1.17814e+07
Q15833	Syntaxin-binding protein 2 OS=Homo sapiens GN=STXBP2 PE=1 SV=2 - [STXB2_HUMAN]	66.4105	0	436909842	0	0	0	0
Q6UWL2	Sushi domain-containing protein 1 OS=Homo sapiens GN=SUSD1 PE=1 SV=1 - [SUSD1_HUMAN]	82.6565	0	4.11545e+06	0	0	0	0
Q9BX26	Synaptonemal complex protein 2 OS=Homo sapiens GN=SYCP2 PE=2 SV=2 - [SYCP2_HUMAN]	175.529	0	554067040	0	3.95843e+07	0	2.27978e+07
Q5T011	Protein SZT2 OS=Homo sapiens GN=SZT2 PE=2 SV=3 - [SZT2_HUMAN]	377.791	0	6936350021	0	24546286344	46697468	1.18293e+10
Q9HCD6	Protein TANC2 OS=Homo sapiens GN=TANC2 PE=1 SV=3 - [TANC2_HUMAN]	219.512	0	70349040	1.05491e+08	0	0	0
P68371	Tubulin beta-4B chain OS=Homo sapiens GN=TUBB4B PE=1 SV=1 - [TBB4B_HUMAN]	49.799	0	2.12203e+06	0	0	0	0
P07437	Tubulin beta chain OS=Homo sapiens GN=TUBB PE=1 SV=2 - [TBB5_HUMAN]	49.639	0	2.12203e+06	0	0	0	0
Q5QJ74	Tubulin-specific chaperone cofactor E-like protein OS=Homo sapiens GN=TBCEL PE=1 SV=2 - [TBCEL_HUMAN]	48.1644	0	0	0	0	0	0
P20061	Transcobalamin-1 OS=Homo sapiens GN=TCN1 PE=1 SV=2 - [TCO1_HUMAN]	48.176	0	214104526	0	366060168	0	225920561
P02786	Transferrin receptor protein 1 OS=Homo sapiens GN=TFRC PE=1 SV=2 - [TFR1_HUMAN]	84.8179	0	3.89323e+08	0	2.52879e+08	5.73568e+06	1.45944e+08
P01137	Transforming growth factor beta-1 OS=Homo sapiens GN=TGFB1 PE=1 SV=2 - [TGFB1_HUMAN]	44.3128	0	7.8324e+06	0	0	0	0
Q8N4L2	Type 2 phosphatidylinositol 4,5-bisphosphate 4-phosphatase OS=Homo sapiens GN=TMEM55A PE=1 SV=1 - [TM55A_HUMAN]	28.0623	0	2.84083e+07	0	0	0	7.5202e+06
O75069	Transmembrane and coiled-coil domains protein 2 OS=Homo sapiens GN=TMCC2 PE=1 SV=3 - [TMCC2_HUMAN]	77.4013	0	0	0	0	0	0
P09493	Tropomyosin alpha-1 chain OS=Homo sapiens GN=TPM1 PE=1 SV=2 - [TPM1_HUMAN]	32.6887	0	2.17318e+08	0	4.26852e+08	1.36179e+08	2.06899e+08
O14773	Tripeptidyl-peptidase 1 OS=Homo sapiens GN=TPP1 PE=1 SV=2 - [TPP1_HUMAN]	61.2096	0	2.24764e+06	0	0	0	0
Q9UPN9	E3 ubiquitin-protein ligase TRIM33 OS=Homo sapiens GN=TRIM33 PE=1 SV=3 - [TRI33_HUMAN]	122.456	0	137111246	1.19417e+08	541234552	0	0
O60636	Tetraspanin-2 OS=Homo sapiens GN=TSPAN2 PE=1 SV=2 - [TSN2_HUMAN]	24.1313	0	1.01701e+07	0	0	0	973724
Q86UF1	Tetraspanin-33 OS=Homo sapiens GN=TSPAN33 PE=2 SV=1 - [TSN33_HUMAN]	31.5171	0	3.26876e+07	0	0	0	7.58465e+06
O14817	Tetraspanin-4 OS=Homo sapiens GN=TSPAN4 PE=1 SV=1 - [TSN4_HUMAN]	26.1002	0	1.94216e+07	0	2.85542e+07	0	0
O75954	Tetraspanin-9 OS=Homo sapiens GN=TSPAN9 PE=1 SV=1 - [TSN9_HUMAN]	26.7605	0	1.5619e+07	0	6.25996e+06	0	1.25359e+07
Q9C0H2	Protein tweety homolog 3 OS=Homo sapiens GN=TTYH3 PE=1 SV=3 - [TTYH3_HUMAN]	57.5079	0	7.93964e+07	0	3.99892e+07	0	2.67529e+07
Q5VYS8	Terminal uridylyltransferase 7 OS=Homo sapiens GN=ZCCHC6 PE=1 SV=1 - [TUT7_HUMAN]	171.122	0	1.17866e+08	0	0	0	2.5177e+07
Q9NUW8	Tyrosyl-DNA phosphodiesterase 1 OS=Homo sapiens GN=TDP1 PE=1 SV=2 - [TYDP1_HUMAN]	68.3772	0	650573060	0	0	0	4.94451e+08
O95258	Brain mitochondrial carrier protein 1 OS=Homo sapiens GN=SLC25A14 PE=2 SV=1 - [UCP5_HUMAN]	36.1783	0	2.95471e+08	0	0	767062310	108300673
Q8N2C7	Protein unc-80 homolog OS=Homo sapiens GN=UNC80 PE=2 SV=2 - [UNC80_HUMAN]	363.161	0	3.66887e+08	0	5.37637e+07	0	0
Q14146	Unhealthy ribosome biogenesis protein 2 homolog OS=Homo sapiens GN=URB2 PE=2 SV=2 - [URB2_HUMAN]	170.435	0	97557692	7.86708e+09	66468494	0	0
Q86UX7	Fermitin family homolog 3 OS=Homo sapiens GN=FERMT3 PE=1 SV=1 - [URP2_HUMAN]	75.905	0	2.52969e+07	0	2.06102e+07	0	5.66852e+06
Q9UK41	Vacuolar protein sorting-associated protein 28 homolog OS=Homo sapiens GN=VPS28 PE=1 SV=1 - [VPS28_HUMAN]	25.4086	0	3.13457e+07	0	1.36874e+08	0	0
Q6PJI9	GATOR complex protein WDR59 OS=Homo sapiens GN=WDR59 PE=1 SV=2 - [WDR59_HUMAN]	109.724	0	1.62774e+07	0	0	0	0
P55060	Exportin-2 OS=Homo sapiens GN=CSE1L PE=1 SV=3 - [XPO2_HUMAN]	110.346	0	16691616	0	3.70896e+07	0	1.43847e+07
A6NK53	Zinc finger protein 233 OS=Homo sapiens GN=ZNF233 PE=2 SV=3 - [ZN233_HUMAN]	76.812	0	4.77126e+06	0	0	0	0
Q9C0G0	Zinc finger protein 407 OS=Homo sapiens GN=ZNF407 PE=1 SV=2 - [ZN407_HUMAN]	247.211	0	3.16116e+08	0	1.2506e+09	0	1.16819e+08
P23229	Integrin alpha-6 OS=Homo sapiens GN=ITGA6 PE=1 SV=5 - [ITA6_HUMAN]	126.526	0	4.80663e+07	0	0	0	1.56655e+07
O75200	Nuclear pore complex-interacting protein family member B7 OS=Homo sapiens GN=NPIPB7 PE=3 SV=3 - [NPIB7_HUMAN]	47.6835	0	1.24124e+08	8.7431e+07	190713637	9.87792e+07	1.40684e+08
Q9BY12	S phase cyclin A-associated protein in the endoplasmic reticulum OS=Homo sapiens GN=SCAPER PE=1 SV=2 - [SCAPE_HUMAN]	158.188	0	5.22815e+07	5.58522e+08	15068810	0	0
P06753	Tropomyosin alpha-3 chain OS=Homo sapiens GN=TPM3 PE=1 SV=2 - [TPM3_HUMAN]	32.9298	0	301917601	0	3.98022e+08	2.03874e+08	2.06899e+08
Q03252	Lamin-B2 OS=Homo sapiens GN=LMNB2 PE=1 SV=4 - [LMNB2_HUMAN]	69.9057	0	5.68488e+06	0	0	0	0
Q8WXI7	Mucin-16 OS=Homo sapiens GN=MUC16 PE=1 SV=3 - [MUC16_HUMAN]	1518.24	0	1.88587e+09	0	0	0	1.55928e+08
P54803	Galactocerebrosidase OS=Homo sapiens GN=GALC PE=1 SV=3 - [GALC_HUMAN]	77.0147	0	8.98442e+06	0	0	0	2.71214e+06
A0A0B4J1Y8	Immunoglobulin lambda variable 9-49 OS=Homo sapiens GN=IGLV9-49 PE=1 SV=1 - [LV949_HUMAN]	13.0155	0	2.42508e+07	8.59932e+07	5.22517e+07	0	2.14458e+07
P20020	Plasma membrane calcium-transporting ATPase 1 OS=Homo sapiens OX=9606 GN=ATP2B1 PE=1 SV=4 - [AT2B1_HUMAN]	134.6	0	586566082	0	0	0	7.59892e+08
P01903	HLA class II histocompatibility antigen, DR alpha chain OS=Homo sapiens OX=9606 GN=HLA-DRA PE=1 SV=2 - [DRA_HUMAN]	28.6027	0	1874947	0	0	0	0
Q9UFH2	Dynein heavy chain 17, axonemal OS=Homo sapiens OX=9606 GN=DNAH17 PE=1 SV=3 - [DYH17_HUMAN]	508.987	0	2.20012e+10	3.56398e+08	1.03107e+09	0	1.65247e+08
P01704	Immunoglobulin lambda variable 2-14 OS=Homo sapiens GN=IGLV2-14 PE=1 SV=2 - [LV214_HUMAN]	12.589	0	6.7002e+07	4.28941e+08	1.85912e+09	0	1.88701e+08
A0A0G2JS06	Immunoglobulin lambda variable 5-39 OS=Homo sapiens GN=IGLV5-39 PE=3 SV=1 - [LV539_HUMAN]	13.3857	0	6.05415e+07	2.30159e+07	2.03598e+07	1.26249e+07	2.9128e+07
Q8TCU4	Alstrom syndrome protein 1 OS=Homo sapiens OX=9606 GN=ALMS1 PE=1 SV=4 - [ALMS1_HUMAN]	460.78	0	6.48487e+07	3.93988e+08	1.48542e+08	0	1.0035e+09
Q99996	A-kinase anchor protein 9 OS=Homo sapiens OX=9606 GN=AKAP9 PE=1 SV=4 - [AKAP9_HUMAN]	452.708	0	4.29834e+08	0	5.4907e+08	0	3.01878e+08
P16284	Platelet endothelial cell adhesion molecule OS=Homo sapiens OX=9606 GN=PECAM1 PE=1 SV=2 - [PECA1_HUMAN]	82.4698	0	3.03014e+07	0	5.15792e+07	0	0
O00468	Agrin OS=Homo sapiens OX=9606 GN=AGRN PE=1 SV=6 - [AGRIN_HUMAN]	217.179	0	2.15357e+08	0	4.49436e+08	0	1.93345e+08
Q9P1Z9	Coiled-coil domain-containing protein 180 OS=Homo sapiens OX=9606 GN=CCDC180 PE=2 SV=3 - [CC180_HUMAN]	197.22	0	6.65167e+07	0	0	0	0
Q6IEE7	Transmembrane protein 132E OS=Homo sapiens OX=9606 GN=TMEM132E PE=1 SV=2 - [T132E_HUMAN]	116.078	0	1.24551e+06	0	0	0	0
Q9UGJ0	5'-AMP-activated protein kinase subunit gamma-2 OS=Homo sapiens GN=PRKAG2 PE=1 SV=1 - [AAKG2_HUMAN]	63.0267	0	0	2.73142e+07	0	0	100858521
Q96BJ3	Axin interactor, dorsalization-associated protein OS=Homo sapiens GN=AIDA PE=1 SV=1 - [AIDA_HUMAN]	35.0013	0	0	0	0	0	0
Q9HCE9	Anoctamin-8 OS=Homo sapiens GN=ANO8 PE=1 SV=3 - [ANO8_HUMAN]	135.949	0	0	0	0	0	0
P07355	Annexin A2 OS=Homo sapiens GN=ANXA2 PE=1 SV=2 - [ANXA2_HUMAN]	38.5798	0	0	0	0	0	0
P62330	ADP-ribosylation factor 6 OS=Homo sapiens GN=ARF6 PE=1 SV=2 - [ARF6_HUMAN]	20.0694	0	0	0	0	0	0
Q14865	AT-rich interactive domain-containing protein 5B OS=Homo sapiens GN=ARID5B PE=1 SV=3 - [ARI5B_HUMAN]	132.292	0	0	4.13541e+08	0	8.73531e+07	3.97217e+07
Q5T2S8	Armadillo repeat-containing protein 4 OS=Homo sapiens GN=ARMC4 PE=1 SV=1 - [ARMC4_HUMAN]	115.606	0	0	5.01148e+07	0	0	0
Q8WY36	HMG box transcription factor BBX OS=Homo sapiens GN=BBX PE=1 SV=1 - [BBX_HUMAN]	105.064	0	0	909745158	6.33527e+07	1.41459e+08	0
Q9H0E9	Bromodomain-containing protein 8 OS=Homo sapiens GN=BRD8 PE=1 SV=2 - [BRD8_HUMAN]	135.251	0	0	2.62303e+07	0	0	0
Q13936	Voltage-dependent L-type calcium channel subunit alpha-1C OS=Homo sapiens GN=CACNA1C PE=1 SV=4 - [CAC1C_HUMAN]	248.817	0	0	0	0	0	0
P27797	Calreticulin OS=Homo sapiens GN=CALR PE=1 SV=1 - [CALR_HUMAN]	48.1118	0	0	0	0	0	0
P12109	Collagen alpha-1(VI) chain OS=Homo sapiens GN=COL6A1 PE=1 SV=3 - [CO6A1_HUMAN]	108.462	0	0	61052038	1.60325e+06	0	0
P49747	Cartilage oligomeric matrix protein OS=Homo sapiens GN=COMP PE=1 SV=2 - [COMP_HUMAN]	82.8076	0	0	3.09437e+07	0	2.29736e+07	0
Q9Y3A0	Ubiquinone biosynthesis protein COQ4 homolog, mitochondrial OS=Homo sapiens GN=COQ4 PE=1 SV=3 - [COQ4_HUMAN]	29.6386	0	0	2.13978e+08	0	1.48137e+08	5.63968e+08
P13611	Versican core protein OS=Homo sapiens GN=VCAN PE=1 SV=3 - [CSPG2_HUMAN]	372.59	0	0	0	0	0	0
Q9H2U1	ATP-dependent RNA helicase DHX36 OS=Homo sapiens GN=DHX36 PE=1 SV=2 - [DHX36_HUMAN]	114.688	0	0	9.9096e+07	1.45594e+08	0	0
Q99615	DnaJ homolog subfamily C member 7 OS=Homo sapiens GN=DNAJC7 PE=1 SV=2 - [DNJC7_HUMAN]	56.4047	0	0	179150758	1.03002e+08	0	0
P27487	Dipeptidyl peptidase 4 OS=Homo sapiens GN=DPP4 PE=1 SV=2 - [DPP4_HUMAN]	88.2225	0	0	0	1.56425e+07	0	1.43794e+08
P06733	Alpha-enolase OS=Homo sapiens GN=ENO1 PE=1 SV=2 - [ENOA_HUMAN]	47.1393	0	0	294539766	0	0	0
Q13822	Ectonucleotide pyrophosphatase/phosphodiesterase family member 2 OS=Homo sapiens GN=ENPP2 PE=1 SV=3 - [ENPP2_HUMAN]	98.9296	0	0	0	0	0	0
Q9UNN8	Endothelial protein C receptor OS=Homo sapiens GN=PROCR PE=1 SV=1 - [EPCR_HUMAN]	26.6546	0	0	0	0	0	0
Q96A65	Exocyst complex component 4 OS=Homo sapiens GN=EXOC4 PE=1 SV=1 - [EXOC4_HUMAN]	110.429	0	0	0	0	0	0
Q9Y4F4	Protein FAM179B OS=Homo sapiens GN=FAM179B PE=1 SV=4 - [F179B_HUMAN]	189.242	0	0	0	0	2.39889e+08	0
Q9UBX5	Fibulin-5 OS=Homo sapiens GN=FBLN5 PE=1 SV=1 - [FBLN5_HUMAN]	50.1467	0	0	0	0	0	0
E5RQL4	Formiminotransferase N-terminal subdomain-containing protein OS=Homo sapiens GN=FTCDNL1 PE=2 SV=1 - [FONG_HUMAN]	16.2575	0	0	0	0	0	0
Q9BZS1	Forkhead box protein P3 OS=Homo sapiens GN=FOXP3 PE=1 SV=1 - [FOXP3_HUMAN]	47.2141	0	0	0	0	0	0
P04406	Glyceraldehyde-3-phosphate dehydrogenase OS=Homo sapiens GN=GAPDH PE=1 SV=3 - [G3P_HUMAN]	36.0304	0	0	0	0	6.72468e+06	0
P50395	Rab GDP dissociation inhibitor beta OS=Homo sapiens GN=GDI2 PE=1 SV=2 - [GDIB_HUMAN]	50.6309	0	0	0	0	0	0
Q9H7M9	Platelet receptor Gi24 OS=Homo sapiens GN=C10orf54 PE=1 SV=3 - [GI24_HUMAN]	33.887	0	0	0	0	0	0
Q9ULT8	E3 ubiquitin-protein ligase HECTD1 OS=Homo sapiens GN=HECTD1 PE=1 SV=3 - [HECD1_HUMAN]	289.203	0	0	0	6.00328e+08	0	0
O14498	Immunoglobulin superfamily containing leucine-rich repeat protein OS=Homo sapiens GN=ISLR PE=2 SV=1 - [ISLR_HUMAN]	45.9684	0	0	0	0	0	0
Q8WWU7	Intelectin-2 OS=Homo sapiens GN=ITLN2 PE=2 SV=1 - [ITLN2_HUMAN]	36.1882	0	0	0	0	0	0
Q8WXH2	Junctophilin-3 OS=Homo sapiens GN=JPH3 PE=2 SV=2 - [JPH3_HUMAN]	81.4189	0	0	0	0	0	0
O00142	Thymidine kinase 2, mitochondrial OS=Homo sapiens GN=TK2 PE=1 SV=4 - [KITM_HUMAN]	30.9848	0	0	0	0	0	0
O15230	Laminin subunit alpha-5 OS=Homo sapiens GN=LAMA5 PE=1 SV=8 - [LAMA5_HUMAN]	399.479	0	0	0	0	1.2781e+11	0
P09382	Galectin-1 OS=Homo sapiens GN=LGALS1 PE=1 SV=2 - [LEG1_HUMAN]	14.7062	0	0	0	0	0	0
Q8WUT4	Leucine-rich repeat neuronal protein 4 OS=Homo sapiens GN=LRRN4 PE=1 SV=3 - [LRRN4_HUMAN]	78.7938	0	0	0	0	0	0
P29966	Myristoylated alanine-rich C-kinase substrate OS=Homo sapiens GN=MARCKS PE=1 SV=4 - [MARCS_HUMAN]	31.5359	0	0	0	0	0	0
P20774	Mimecan OS=Homo sapiens GN=OGN PE=1 SV=1 - [MIME_HUMAN]	33.9009	0	0	0	0	0	0
P08253	72 kDa type IV collagenase OS=Homo sapiens GN=MMP2 PE=1 SV=2 - [MMP2_HUMAN]	73.8347	0	0	1.9866e+06	0	0	0
Q9H8L6	Multimerin-2 OS=Homo sapiens GN=MMRN2 PE=1 SV=2 - [MMRN2_HUMAN]	104.344	0	0	0	0	0	0
Q5JR59	Microtubule-associated tumor suppressor candidate 2 OS=Homo sapiens GN=MTUS2 PE=1 SV=3 - [MTUS2_HUMAN]	150.103	0	0	0	0	0	0
P12883	Myosin-7 OS=Homo sapiens GN=MYH7 PE=1 SV=5 - [MYH7_HUMAN]	222.959	0	0	0	0	0	0
P35579	Myosin-9 OS=Homo sapiens GN=MYH9 PE=1 SV=4 - [MYH9_HUMAN]	226.392	0	0	0	0	4.34833e+10	0
Q8IVL0	Neuron navigator 3 OS=Homo sapiens GN=NAV3 PE=1 SV=3 - [NAV3_HUMAN]	255.491	0	0	89034567	20213712	0	0
O14594	Neurocan core protein OS=Homo sapiens GN=NCAN PE=1 SV=3 - [NCAN_HUMAN]	143.003	0	0	0	0	0	0
Q8NGA1	Olfactory receptor 1M1 OS=Homo sapiens GN=OR1M1 PE=2 SV=1 - [OR1M1_HUMAN]	34.8163	0	0	0	0	0	0
P27986	Phosphatidylinositol 3-kinase regulatory subunit alpha OS=Homo sapiens GN=PIK3R1 PE=1 SV=2 - [P85A_HUMAN]	83.5465	0	0	0	0	0	0
Q15113	Procollagen C-endopeptidase enhancer 1 OS=Homo sapiens GN=PCOLCE PE=1 SV=2 - [PCOC1_HUMAN]	47.942	0	0	0	0	0	0
P07237	Protein disulfide-isomerase OS=Homo sapiens GN=P4HB PE=1 SV=3 - [PDIA1_HUMAN]	57.0807	0	0	0	0	0	0
P30101	Protein disulfide-isomerase A3 OS=Homo sapiens GN=PDIA3 PE=1 SV=4 - [PDIA3_HUMAN]	56.7468	0	0	0	0	0	0
O43933	Peroxisome biogenesis factor 1 OS=Homo sapiens GN=PEX1 PE=1 SV=1 - [PEX1_HUMAN]	142.778	0	0	0	552971590	0	0
Q6UXB8	Peptidase inhibitor 16 OS=Homo sapiens GN=PI16 PE=1 SV=1 - [PI16_HUMAN]	49.4395	0	0	2.27314e+06	0	0	0
P13797	Plastin-3 OS=Homo sapiens GN=PLS3 PE=1 SV=4 - [PLST_HUMAN]	70.7662	0	0	0	0	0	0
P78527	DNA-dependent protein kinase catalytic subunit OS=Homo sapiens GN=PRKDC PE=1 SV=3 - [PRKDC_HUMAN]	468.788	0	0	0	0	1.36429e+08	38220848
Q12913	Receptor-type tyrosine-protein phosphatase eta OS=Homo sapiens GN=PTPRJ PE=1 SV=3 - [PTPRJ_HUMAN]	145.851	0	0	0	0	0	0
Q15262	Receptor-type tyrosine-protein phosphatase kappa OS=Homo sapiens GN=PTPRK PE=1 SV=2 - [PTPRK_HUMAN]	161.998	0	0	0	0	7.94418e+06	0
Q6UX71	Plexin domain-containing protein 2 OS=Homo sapiens GN=PLXDC2 PE=1 SV=1 - [PXDC2_HUMAN]	59.5455	0	0	0	0	0	0
Q92626	Peroxidasin homolog OS=Homo sapiens GN=PXDN PE=1 SV=2 - [PXDN_HUMAN]	165.17	0	0	0	0	0	0
Q7Z5J4	Retinoic acid-induced protein 1 OS=Homo sapiens GN=RAI1 PE=1 SV=2 - [RAI1_HUMAN]	203.225	0	0	1.77925e+07	0	0	0
P10826	Retinoic acid receptor beta OS=Homo sapiens GN=RARB PE=1 SV=2 - [RARB_HUMAN]	50.4564	0	0	0	0	0	0
Q14644	Ras GTPase-activating protein 3 OS=Homo sapiens GN=RASA3 PE=1 SV=3 - [RASA3_HUMAN]	95.6382	0	0	3.28066e+08	0	1.11727e+09	1.1301e+08
O95025	Semaphorin-3D OS=Homo sapiens GN=SEMA3D PE=2 SV=2 - [SEM3D_HUMAN]	89.5942	0	0	0	0	0	0
P08294	Extracellular superoxide dismutase [Cu-Zn] OS=Homo sapiens GN=SOD3 PE=1 SV=2 - [SODE_HUMAN]	25.8347	0	0	5.30979e+08	1.39301e+08	185369294	0
A1L4H1	Soluble scavenger receptor cysteine-rich domain-containing protein SSC5D OS=Homo sapiens GN=SSC5D PE=1 SV=3 - [SRCRL_HUMAN]	165.639	0	0	0	0	0	0
Q8IX01	SURP and G-patch domain-containing protein 2 OS=Homo sapiens GN=SUGP2 PE=1 SV=2 - [SUGP2_HUMAN]	120.132	0	0	0	0	0	0
Q4LDE5	Sushi, von Willebrand factor type A, EGF and pentraxin domain-containing protein 1 OS=Homo sapiens GN=SVEP1 PE=1 SV=3 - [SVEP1_HUMAN]	389.912	0	0	0	0	0	0
P24821	Tenascin OS=Homo sapiens GN=TNC PE=1 SV=3 - [TENA_HUMAN]	240.7	0	0	0	0	0	0
P01033	Metalloproteinase inhibitor 1 OS=Homo sapiens GN=TIMP1 PE=1 SV=1 - [TIMP1_HUMAN]	23.1555	0	0	0	0	0	0
P16035	Metalloproteinase inhibitor 2 OS=Homo sapiens GN=TIMP2 PE=1 SV=2 - [TIMP2_HUMAN]	24.3831	0	0	0	0	0	0
P60174	Triosephosphate isomerase OS=Homo sapiens OX=9606 GN=TPI1 PE=1 SV=4 - [TPIS_HUMAN]	26.6527	0	0	0	0	0	0
Q32P41	tRNA (guanine(37)-N1)-methyltransferase OS=Homo sapiens GN=TRMT5 PE=1 SV=2 - [TRM5_HUMAN]	58.2092	0	0	0	0	0	0
Q9H892	Tetratricopeptide repeat protein 12 OS=Homo sapiens GN=TTC12 PE=1 SV=2 - [TTC12_HUMAN]	78.7055	0	0	0	4.04169e+08	0	0
Q8NBS9	Thioredoxin domain-containing protein 5 OS=Homo sapiens GN=TXNDC5 PE=1 SV=2 - [TXND5_HUMAN]	47.5987	0	0	0	0	0	0
P46939	Utrophin OS=Homo sapiens GN=UTRN PE=1 SV=2 - [UTRO_HUMAN]	394.22	0	0	1.084e+08	3.7168e+08	0	0
P35968	Vascular endothelial growth factor receptor 2 OS=Homo sapiens GN=KDR PE=1 SV=2 - [VGFR2_HUMAN]	151.431	0	0	0	0	0	0
O75083	WD repeat-containing protein 1 OS=Homo sapiens GN=WDR1 PE=1 SV=4 - [WDR1_HUMAN]	66.1519	0	0	0	0	0	0
Q8N1G0	Zinc finger protein 687 OS=Homo sapiens GN=ZNF687 PE=1 SV=1 - [ZN687_HUMAN]	129.446	0	0	2.13726e+08	0	0	0
A0A075B6S9	Probable non-functional immunoglobulinn kappa variable 1-37 OS=Homo sapiens OX=9606 GN=IGKV1-37 PE=5 SV=7 - [KV137_HUMAN]	12.6805	0	0	0	77658602	0	0
Q9P2E9	Ribosome-binding protein 1 OS=Homo sapiens OX=9606 GN=RRBP1 PE=1 SV=5 - [RRBP1_HUMAN]	152.365	0	0	0	0	9.90437e+07	3.739e+07
Q9NXG0	Centlein OS=Homo sapiens OX=9606 GN=CNTLN PE=1 SV=6 - [CNTLN_HUMAN]	161.472	0	0	2.1285e+09	0	4.01069e+08	0
P0DTE1	Probable non-functional immunoglobulin heavy variable 3-38-3 OS=Homo sapiens OX=9606 GN=IGHV3-38-3 PE=5 SV=1 - [HV383_HUMAN]	12.6634	0	0	1.0325e+07	0	4.25804e+07	0
Q13362	Serine/threonine-protein phosphatase 2A 56 kDa regulatory subunit gamma isoform OS=Homo sapiens GN=PPP2R5C PE=1 SV=3 - [2A5G_HUMAN]	61.0216	0	0	0	0	0	0
P01911	HLA class II histocompatibility antigen, DRB1-15 beta chain OS=Homo sapiens GN=HLA-DRB1 PE=1 SV=2 - [2B1F_HUMAN]	29.947	0	0	0	0	0	0
P21589	5'-nucleotidase OS=Homo sapiens GN=NT5E PE=1 SV=1 - [5NTD_HUMAN]	63.3275	0	0	0	0	0	1.08706e+07
Q15758	Neutral amino acid transporter B(0) OS=Homo sapiens GN=SLC1A5 PE=1 SV=2 - [AAAT_HUMAN]	56.5623	0	0	0	0	0	0
Q8IZP0	Abl interactor 1 OS=Homo sapiens GN=ABI1 PE=1 SV=4 - [ABI1_HUMAN]	55.0467	0	0	0	0	0	0
P49753	Acyl-coenzyme A thioesterase 2, mitochondrial OS=Homo sapiens GN=ACOT2 PE=1 SV=6 - [ACOT2_HUMAN]	53.1847	0	0	0	0	0	0
O60488	Long-chain-fatty-acid--CoA ligase 4 OS=Homo sapiens GN=ACSL4 PE=1 SV=2 - [ACSL4_HUMAN]	79.1367	0	0	0	0	0	0
P12814	Alpha-actinin-1 OS=Homo sapiens GN=ACTN1 PE=1 SV=2 - [ACTN1_HUMAN]	102.993	0	0	0	0	2.14674e+08	0
O43707	Alpha-actinin-4 OS=Homo sapiens GN=ACTN4 PE=1 SV=2 - [ACTN4_HUMAN]	104.788	0	0	4.06282e+08	0	7.50904e+06	0
P00325	Alcohol dehydrogenase 1B OS=Homo sapiens GN=ADH1B PE=1 SV=2 - [ADH1B_HUMAN]	39.8286	0	0	0	0	0	6.78686e+06
O94788	Retinal dehydrogenase 2 OS=Homo sapiens GN=ALDH1A2 PE=1 SV=3 - [AL1A2_HUMAN]	56.6879	0	0	0	0	0	0
P43353	Aldehyde dehydrogenase family 3 member B1 OS=Homo sapiens GN=ALDH3B1 PE=1 SV=1 - [AL3B1_HUMAN]	51.8066	0	0	0	0	0	0
Q9H2A2	Aldehyde dehydrogenase family 8 member A1 OS=Homo sapiens GN=ALDH8A1 PE=1 SV=1 - [AL8A1_HUMAN]	53.3672	0	0	0	0	0	0
P04075	Fructose-bisphosphate aldolase A OS=Homo sapiens GN=ALDOA PE=1 SV=2 - [ALDOA_HUMAN]	39.3953	0	0	0	0	0	0
P09972	Fructose-bisphosphate aldolase C OS=Homo sapiens GN=ALDOC PE=1 SV=2 - [ALDOC_HUMAN]	39.4312	0	0	0	0	0	0
P28838	Cytosol aminopeptidase OS=Homo sapiens GN=LAP3 PE=1 SV=3 - [AMPL_HUMAN]	56.1308	0	0	0	0	0	0
P08133	Annexin A6 OS=Homo sapiens GN=ANXA6 PE=1 SV=3 - [ANXA6_HUMAN]	75.8256	0	0	0	0	0	0
P13928	Annexin A8 OS=Homo sapiens GN=ANXA8 PE=1 SV=3 - [ANXA8_HUMAN]	36.8576	0	0	0	0	0	0
O60306	Intron-binding protein aquarius OS=Homo sapiens GN=AQR PE=1 SV=4 - [AQR_HUMAN]	171.186	0	0	0	1881832054	0	77136284
P61204	ADP-ribosylation factor 3 OS=Homo sapiens GN=ARF3 PE=1 SV=2 - [ARF3_HUMAN]	20.5877	0	0	0	0	0	0
P18085	ADP-ribosylation factor 4 OS=Homo sapiens GN=ARF4 PE=1 SV=3 - [ARF4_HUMAN]	20.4977	0	0	0	0	0	0
P84085	ADP-ribosylation factor 5 OS=Homo sapiens GN=ARF5 PE=1 SV=2 - [ARF5_HUMAN]	20.5166	0	0	0	0	0	0
P61158	Actin-related protein 3 OS=Homo sapiens GN=ACTR3 PE=1 SV=3 - [ARP3_HUMAN]	47.341	0	0	0	0	0	0
Q8N5I2	Arrestin domain-containing protein 1 OS=Homo sapiens GN=ARRDC1 PE=2 SV=1 - [ARRD1_HUMAN]	45.9527	0	0	0	0	0	0
Q92485	Acid sphingomyelinase-like phosphodiesterase 3b OS=Homo sapiens GN=SMPDL3B PE=2 SV=2 - [ASM3B_HUMAN]	50.7812	0	0	0	0	0	0
P05023	Sodium/potassium-transporting ATPase subunit alpha-1 OS=Homo sapiens GN=ATP1A1 PE=1 SV=1 - [AT1A1_HUMAN]	112.824	0	0	3.31776e+08	0	0	0
P05026	Sodium/potassium-transporting ATPase subunit beta-1 OS=Homo sapiens GN=ATP1B1 PE=1 SV=1 - [AT1B1_HUMAN]	35.0389	0	0	0	0	0	0
P54709	Sodium/potassium-transporting ATPase subunit beta-3 OS=Homo sapiens GN=ATP1B3 PE=1 SV=1 - [AT1B3_HUMAN]	31.4921	0	0	0	0	0	0
Q16720	Plasma membrane calcium-transporting ATPase 3 OS=Homo sapiens GN=ATP2B3 PE=1 SV=3 - [AT2B3_HUMAN]	134.112	0	0	0	0	0	0
P23634	Plasma membrane calcium-transporting ATPase 4 OS=Homo sapiens GN=ATP2B4 PE=1 SV=2 - [AT2B4_HUMAN]	137.833	0	0	0	0	0	0
Q5T1B0	Axonemal dynein light chain domain-containing protein 1 OS=Homo sapiens GN=AXDND1 PE=2 SV=1 - [AXDN1_HUMAN]	117.953	0	0	0	0	0	0
P61769	Beta-2-microglobulin OS=Homo sapiens GN=B2M PE=1 SV=1 - [B2MG_HUMAN]	13.7059	0	0	0	0	0	0
P04920	Anion exchange protein 2 OS=Homo sapiens GN=SLC4A2 PE=1 SV=4 - [B3A2_HUMAN]	136.923	0	0	0	0	0	0
Q9UQB8	Brain-specific angiogenesis inhibitor 1-associated protein 2 OS=Homo sapiens GN=BAIAP2 PE=1 SV=1 - [BAIP2_HUMAN]	60.8296	0	0	0	0	0	0
P35613	Basigin OS=Homo sapiens GN=BSG PE=1 SV=2 - [BASI_HUMAN]	42.1741	0	0	0	0	0	0
P80723	Brain acid soluble protein 1 OS=Homo sapiens GN=BASP1 PE=1 SV=2 - [BASP1_HUMAN]	22.68	0	0	0	0	0	0
Q86UU0	B-cell CLL/lymphoma 9-like protein OS=Homo sapiens GN=BCL9L PE=1 SV=1 - [BCL9L_HUMAN]	157.027	0	0	0	3.97218e+08	0	1.65547e+08
Q9BUT1	3-hydroxybutyrate dehydrogenase type 2 OS=Homo sapiens GN=BDH2 PE=1 SV=2 - [BDH2_HUMAN]	26.7067	0	0	0	0	0	0
Q9UHR4	Brain-specific angiogenesis inhibitor 1-associated protein 2-like protein 1 OS=Homo sapiens GN=BAIAP2L1 PE=1 SV=2 - [BI2L1_HUMAN]	56.8471	0	0	0	0	0	0
Q10588	ADP-ribosyl cyclase/cyclic ADP-ribose hydrolase 2 OS=Homo sapiens GN=BST1 PE=1 SV=2 - [BST1_HUMAN]	35.7011	0	0	0	0	0	0
Q10589	Bone marrow stromal antigen 2 OS=Homo sapiens GN=BST2 PE=1 SV=1 - [BST2_HUMAN]	19.7563	0	0	0	0	0	0
O00478	Butyrophilin subfamily 3 member A3 OS=Homo sapiens GN=BTN3A3 PE=1 SV=1 - [BT3A3_HUMAN]	64.9609	0	0	0	0	0	0
Q9BXJ4	Complement C1q tumor necrosis factor-related protein 3 OS=Homo sapiens GN=C1QTNF3 PE=1 SV=1 - [C1QT3_HUMAN]	26.9768	0	0	0	0	0	1.91014e+07
Q5TID7	Coiled-coil domain-containing protein 181 OS=Homo sapiens GN=CCDC181 PE=2 SV=1 - [CC181_HUMAN]	60.0661	0	0	4.81946e+08	0	0	0
P54289	Voltage-dependent calcium channel subunit alpha-2/delta-1 OS=Homo sapiens GN=CACNA2D1 PE=1 SV=3 - [CA2D1_HUMAN]	124.49	0	0	0	0	0	0
O43570	Carbonic anhydrase 12 OS=Homo sapiens GN=CA12 PE=1 SV=1 - [CAH12_HUMAN]	39.426	0	0	0	0	0	0
P22676	Calretinin OS=Homo sapiens GN=CALB2 PE=1 SV=2 - [CALB2_HUMAN]	31.5196	0	0	0	0	0	0
P62158	Calmodulin OS=Homo sapiens GN=CALM1 PE=1 SV=2 - [CALM_HUMAN]	16.8268	0	0	0	0	0	0
P27824	Calnexin OS=Homo sapiens GN=CANX PE=1 SV=2 - [CALX_HUMAN]	67.5259	0	0	0	0	0	0
P17655	Calpain-2 catalytic subunit OS=Homo sapiens GN=CAPN2 PE=1 SV=6 - [CAN2_HUMAN]	79.9448	0	0	0	0	0	0
P40121	Macrophage-capping protein OS=Homo sapiens GN=CAPG PE=1 SV=2 - [CAPG_HUMAN]	38.4745	0	0	0	0	0	0
P47756	F-actin-capping protein subunit beta OS=Homo sapiens GN=CAPZB PE=1 SV=4 - [CAPZB_HUMAN]	31.3308	0	0	0	0	0	0
Q03135	Caveolin-1 OS=Homo sapiens GN=CAV1 PE=1 SV=4 - [CAV1_HUMAN]	20.4585	0	0	0	0	0	0
P52907	F-actin-capping protein subunit alpha-1 OS=Homo sapiens GN=CAPZA1 PE=1 SV=3 - [CAZA1_HUMAN]	32.9023	0	0	0	0	0	0
P47755	F-actin-capping protein subunit alpha-2 OS=Homo sapiens GN=CAPZA2 PE=1 SV=3 - [CAZA2_HUMAN]	32.9286	0	0	0	0	0	0
P16152	Carbonyl reductase [NADPH] 1 OS=Homo sapiens GN=CBR1 PE=1 SV=3 - [CBR1_HUMAN]	30.3559	0	0	0	0	0	0
O75828	Carbonyl reductase [NADPH] 3 OS=Homo sapiens GN=CBR3 PE=1 SV=3 - [CBR3_HUMAN]	30.8307	0	0	0	0	0	0
Q9NVE4	Coiled-coil domain-containing protein 87 OS=Homo sapiens GN=CCDC87 PE=2 SV=2 - [CCD87_HUMAN]	96.3416	0	0	0	0	0	0
Q9BSQ5	Malcavernin OS=Homo sapiens GN=CCM2 PE=1 SV=1 - [CCM2_HUMAN]	48.8066	0	0	0	0	0	0
Q8ND76	Cyclin-Y OS=Homo sapiens GN=CCNY PE=1 SV=2 - [CCNY_HUMAN]	39.3119	0	0	0	0	0	0
Q8N7R7	Cyclin-Y-like protein 1 OS=Homo sapiens GN=CCNYL1 PE=1 SV=2 - [CCYL1_HUMAN]	40.6794	0	0	0	0	0	0
Q6YHK3	CD109 antigen OS=Homo sapiens GN=CD109 PE=1 SV=2 - [CD109_HUMAN]	161.587	0	0	0	0	0	0
P09326	CD48 antigen OS=Homo sapiens GN=CD48 PE=1 SV=2 - [CD48_HUMAN]	27.6652	0	0	0	0	0	0
P14209	CD99 antigen OS=Homo sapiens GN=CD99 PE=1 SV=1 - [CD99_HUMAN]	18.8363	0	0	0	0	0	0
Q9HC77	Centromere protein J OS=Homo sapiens GN=CENPJ PE=1 SV=2 - [CENPJ_HUMAN]	152.906	0	0	0	0	0	0
Q9BY43	Charged multivesicular body protein 4a OS=Homo sapiens GN=CHMP4A PE=1 SV=3 - [CHM4A_HUMAN]	25.0828	0	0	0	0	0	0
Q9H444	Charged multivesicular body protein 4b OS=Homo sapiens GN=CHMP4B PE=1 SV=1 - [CHM4B_HUMAN]	24.9346	0	0	0	0	0	0
Q5SZB4	Uncharacterized protein C9orf50 OS=Homo sapiens GN=C9orf50 PE=2 SV=1 - [CI050_HUMAN]	47.6099	0	0	1.34185e+07	0	0	0
O95832	Claudin-1 OS=Homo sapiens GN=CLDN1 PE=1 SV=1 - [CLD1_HUMAN]	22.7286	0	0	0	0	0	0
O15551	Claudin-3 OS=Homo sapiens GN=CLDN3 PE=1 SV=1 - [CLD3_HUMAN]	23.3031	0	0	0	0	0	0
O14493	Claudin-4 OS=Homo sapiens GN=CLDN4 PE=1 SV=1 - [CLD4_HUMAN]	22.0624	0	0	0	0	0	0
P56747	Claudin-6 OS=Homo sapiens GN=CLDN6 PE=1 SV=2 - [CLD6_HUMAN]	23.2761	0	0	0	0	0	0
O00299	Chloride intracellular channel protein 1 OS=Homo sapiens GN=CLIC1 PE=1 SV=4 - [CLIC1_HUMAN]	26.9057	0	0	0	0	0	0
O95833	Chloride intracellular channel protein 3 OS=Homo sapiens GN=CLIC3 PE=1 SV=2 - [CLIC3_HUMAN]	26.6317	0	0	0	0	0	0
Q9Y696	Chloride intracellular channel protein 4 OS=Homo sapiens GN=CLIC4 PE=1 SV=4 - [CLIC4_HUMAN]	28.7537	0	0	0	0	0	0
Q9NZA1	Chloride intracellular channel protein 5 OS=Homo sapiens GN=CLIC5 PE=1 SV=3 - [CLIC5_HUMAN]	46.4737	0	0	0	0	0	0
P09543	2',3'-cyclic-nucleotide 3'-phosphodiesterase OS=Homo sapiens GN=CNP PE=1 SV=2 - [CN37_HUMAN]	47.5487	0	0	0	0	0	0
Q96KP4	Cytosolic non-specific dipeptidase OS=Homo sapiens GN=CNDP2 PE=1 SV=2 - [CNDP2_HUMAN]	52.8449	0	0	0	0	0	0
P12110	Collagen alpha-2(VI) chain OS=Homo sapiens GN=COL6A2 PE=1 SV=4 - [CO6A2_HUMAN]	108.512	0	0	0	0	0	0
P31146	Coronin-1A OS=Homo sapiens GN=CORO1A PE=1 SV=4 - [COR1A_HUMAN]	50.9938	0	0	0	0	0	0
Q6UWD8	Transmembrane protein C16orf54 OS=Homo sapiens GN=C16orf54 PE=1 SV=1 - [CP054_HUMAN]	24.3445	0	0	0	0	0	0
P05181	Cytochrome P450 2E1 OS=Homo sapiens GN=CYP2E1 PE=1 SV=1 - [CP2E1_HUMAN]	56.8124	0	0	276906034	0	0	0
P04632	Calpain small subunit 1 OS=Homo sapiens GN=CAPNS1 PE=1 SV=1 - [CPNS1_HUMAN]	28.2977	0	0	1569344	0	0	0
P52943	Cysteine-rich protein 2 OS=Homo sapiens GN=CRIP2 PE=1 SV=1 - [CRIP2_HUMAN]	22.478	0	0	0	0	0	0
Q53GD3	Choline transporter-like protein 4 OS=Homo sapiens GN=SLC44A4 PE=1 SV=2 - [CTL4_HUMAN]	79.2014	0	0	0	0	0	0
P35221	Catenin alpha-1 OS=Homo sapiens GN=CTNNA1 PE=1 SV=1 - [CTNA1_HUMAN]	100.009	0	0	0	0	0	0
P26232	Catenin alpha-2 OS=Homo sapiens GN=CTNNA2 PE=1 SV=5 - [CTNA2_HUMAN]	105.247	0	0	0	0	0	0
P35222	Catenin beta-1 OS=Homo sapiens GN=CTNNB1 PE=1 SV=1 - [CTNB1_HUMAN]	85.4422	0	0	0	0	0	0
O60716	Catenin delta-1 OS=Homo sapiens GN=CTNND1 PE=1 SV=1 - [CTND1_HUMAN]	108.103	0	0	0	0	0	0
Q8WZ74	Cortactin-binding protein 2 OS=Homo sapiens GN=CTTNBP2 PE=1 SV=1 - [CTTB2_HUMAN]	180.938	0	0	0	0	0	1.20239e+08
P04839	Cytochrome b-245 heavy chain OS=Homo sapiens GN=CYBB PE=1 SV=2 - [CY24B_HUMAN]	65.2936	0	0	0	0	0	0
Q53TN4	Cytochrome b reductase 1 OS=Homo sapiens GN=CYBRD1 PE=1 SV=1 - [CYBR1_HUMAN]	31.6207	0	0	0	0	0	0
Q9UI36	Dachshund homolog 1 OS=Homo sapiens OX=9606 GN=DACH1 PE=1 SV=4 - [DACH1_HUMAN]	78.5134	0	0	0	0	1.16246e+08	0
P08174	Complement decay-accelerating factor OS=Homo sapiens GN=CD55 PE=1 SV=4 - [DAF_HUMAN]	41.3736	0	0	0	0	0	0
P81605	Dermcidin OS=Homo sapiens GN=DCD PE=1 SV=2 - [DCD_HUMAN]	11.2768	0	0	0	0	0	0
O95865	N(G),N(G)-dimethylarginine dimethylaminohydrolase 2 OS=Homo sapiens GN=DDAH2 PE=1 SV=1 - [DDAH2_HUMAN]	29.6255	0	0	0	0	0	0
Q5TDH0	Protein DDI1 homolog 2 OS=Homo sapiens GN=DDI2 PE=1 SV=1 - [DDI2_HUMAN]	44.4945	0	0	0	0	0	0
P15924	Desmoplakin OS=Homo sapiens GN=DSP PE=1 SV=3 - [DESP_HUMAN]	331.569	0	0	0	0	0	0
Q5JSL3	Dedicator of cytokinesis protein 11 OS=Homo sapiens GN=DOCK11 PE=1 SV=2 - [DOC11_HUMAN]	237.519	0	0	0	0	0	0
P20036	HLA class II histocompatibility antigen, DP alpha 1 chain OS=Homo sapiens GN=HLA-DPA1 PE=1 SV=1 - [DPA1_HUMAN]	29.3619	0	0	0	0	0	0
Q14117	Dihydropyrimidinase OS=Homo sapiens GN=DPYS PE=1 SV=1 - [DPYS_HUMAN]	56.5937	0	0	0	0	0	0
P01920	HLA class II histocompatibility antigen, DQ beta 1 chain OS=Homo sapiens GN=HLA-DQB1 PE=1 SV=2 - [DQB1_HUMAN]	29.9722	0	0	0	0	0	0
P13762	HLA class II histocompatibility antigen, DR beta 4 chain OS=Homo sapiens GN=HLA-DRB4 PE=1 SV=2 - [DRB4_HUMAN]	29.9219	0	0	0	0	0	0
Q30154	HLA class II histocompatibility antigen, DR beta 5 chain OS=Homo sapiens GN=HLA-DRB5 PE=1 SV=1 - [DRB5_HUMAN]	30.037	0	0	0	0	0	0
Q08554	Desmocollin-1 OS=Homo sapiens GN=DSC1 PE=1 SV=2 - [DSC1_HUMAN]	99.9238	0	0	0	0	0	0
Q02413	Desmoglein-1 OS=Homo sapiens GN=DSG1 PE=1 SV=2 - [DSG1_HUMAN]	113.676	0	0	0	0	0	0
Q96JB1	Dynein heavy chain 8, axonemal OS=Homo sapiens GN=DNAH8 PE=1 SV=2 - [DYH8_HUMAN]	514.335	0	0	3.40604e+07	4.17622e+08	0	0
O43491	Band 4.1-like protein 2 OS=Homo sapiens GN=EPB41L2 PE=1 SV=1 - [E41L2_HUMAN]	112.519	0	0	0	0	0	0
P68104	Elongation factor 1-alpha 1 OS=Homo sapiens GN=EEF1A1 PE=1 SV=1 - [EF1A1_HUMAN]	50.1091	0	0	0	0	0	0
P00533	Epidermal growth factor receptor OS=Homo sapiens GN=EGFR PE=1 SV=2 - [EGFR_HUMAN]	134.19	0	0	1.71999e+08	0	0	0
Q9H4M9	EH domain-containing protein 1 OS=Homo sapiens GN=EHD1 PE=1 SV=2 - [EHD1_HUMAN]	60.5887	0	0	0	0	0	0
Q9NZN4	EH domain-containing protein 2 OS=Homo sapiens GN=EHD2 PE=1 SV=2 - [EHD2_HUMAN]	61.1227	0	0	0	0	0	0
Q9H223	EH domain-containing protein 4 OS=Homo sapiens GN=EHD4 PE=1 SV=1 - [EHD4_HUMAN]	61.1365	0	0	0	0	0	0
Q14576	ELAV-like protein 3 OS=Homo sapiens GN=ELAVL3 PE=2 SV=3 - [ELAV3_HUMAN]	39.5223	0	0	0	0	0	0
Q6PCB8	Embigin OS=Homo sapiens GN=EMB PE=1 SV=1 - [EMB_HUMAN]	36.8577	0	0	0	0	0	0
Q96AY2	Crossover junction endonuclease EME1 OS=Homo sapiens GN=EME1 PE=1 SV=2 - [EME1_HUMAN]	63.2122	0	0	0	0	0	0
P14625	Endoplasmin OS=Homo sapiens GN=HSP90B1 PE=1 SV=1 - [ENPL_HUMAN]	92.4113	0	0	2.52199e+09	2.82043e+08	0	0
P16422	Epithelial cell adhesion molecule OS=Homo sapiens GN=EPCAM PE=1 SV=2 - [EPCAM_HUMAN]	34.9097	0	0	0	0	0	0
Q12929	Epidermal growth factor receptor kinase substrate 8 OS=Homo sapiens GN=EPS8 PE=1 SV=1 - [EPS8_HUMAN]	91.8244	0	0	0	0	0	0
Q8TE68	Epidermal growth factor receptor kinase substrate 8-like protein 1 OS=Homo sapiens GN=EPS8L1 PE=1 SV=3 - [ES8L1_HUMAN]	80.202	0	0	0	0	0	0
P50502	Hsc70-interacting protein OS=Homo sapiens GN=ST13 PE=1 SV=2 - [F10A1_HUMAN]	41.3055	0	0	0	0	0	0
P09467	Fructose-1,6-bisphosphatase 1 OS=Homo sapiens GN=FBP1 PE=1 SV=5 - [F16P1_HUMAN]	36.8188	0	0	0	0	0	0
Q8NB25	Protein FAM184A OS=Homo sapiens GN=FAM184A PE=2 SV=3 - [F184A_HUMAN]	132.883	0	0	0	1.1612e+09	0	0
Q9NUQ9	Protein FAM49B OS=Homo sapiens GN=FAM49B PE=1 SV=1 - [FA49B_HUMAN]	36.7246	0	0	0	0	0	0
Q01469	Fatty acid-binding protein, epidermal OS=Homo sapiens GN=FABP5 PE=1 SV=3 - [FABP5_HUMAN]	15.1546	0	0	0	0	0	0
Q8TES7	Fas-binding factor 1 OS=Homo sapiens GN=FBF1 PE=1 SV=2 - [FBF1_HUMAN]	125.37	0	0	1.99155e+09	2862157428	0	0
Q7Z6M2	F-box only protein 33 OS=Homo sapiens GN=FBXO33 PE=1 SV=1 - [FBX33_HUMAN]	62.5904	0	0	0	0	0	3.14661e+08
P12318	Low affinity immunoglobulin gamma Fc region receptor II-a OS=Homo sapiens GN=FCGR2A PE=1 SV=4 - [FCG2A_HUMAN]	34.9785	0	0	0	0	0	0
P09769	Tyrosine-protein kinase Fgr OS=Homo sapiens GN=FGR PE=1 SV=2 - [FGR_HUMAN]	59.4405	0	0	0	0	0	0
Q5D862	Filaggrin-2 OS=Homo sapiens GN=FLG2 PE=1 SV=1 - [FILA2_HUMAN]	247.928	0	0	0	0	0	0
P62942	Peptidyl-prolyl cis-trans isomerase FKBP1A OS=Homo sapiens GN=FKBP1A PE=1 SV=2 - [FKB1A_HUMAN]	11.9431	0	0	0	0	0	0
O43155	Leucine-rich repeat transmembrane protein FLRT2 OS=Homo sapiens GN=FLRT2 PE=1 SV=1 - [FLRT2_HUMAN]	74.0018	0	0	0	0	0	0
P15328	Folate receptor alpha OS=Homo sapiens GN=FOLR1 PE=1 SV=3 - [FOLR1_HUMAN]	29.7992	0	0	0	0	0	0
P14207	Folate receptor beta OS=Homo sapiens GN=FOLR2 PE=1 SV=4 - [FOLR2_HUMAN]	29.2598	0	0	0	0	0	0
Q9P2B2	Prostaglandin F2 receptor negative regulator OS=Homo sapiens GN=PTGFRN PE=1 SV=2 - [FPRP_HUMAN]	98.4946	0	0	0	0	0	0
Q16658	Fascin OS=Homo sapiens GN=FSCN1 PE=1 SV=3 - [FSCN1_HUMAN]	54.4961	0	0	0	0	0	0
P06241	Tyrosine-protein kinase Fyn OS=Homo sapiens GN=FYN PE=1 SV=3 - [FYN_HUMAN]	60.7234	0	0	0	0	0	0
P06744	Glucose-6-phosphate isomerase OS=Homo sapiens GN=GPI PE=1 SV=4 - [G6PI_HUMAN]	63.1072	0	0	0	0	0	0
Q9H4G4	Golgi-associated plant pathogenesis-related protein 1 OS=Homo sapiens GN=GLIPR2 PE=1 SV=3 - [GAPR1_HUMAN]	17.2075	0	0	0	0	0	0
P54826	Growth arrest-specific protein 1 OS=Homo sapiens GN=GAS1 PE=2 SV=2 - [GAS1_HUMAN]	35.67	0	0	0	0	0	0
P62879	Guanine nucleotide-binding protein G(I)/G(S)/G(T) subunit beta-2 OS=Homo sapiens GN=GNB2 PE=1 SV=3 - [GBB2_HUMAN]	37.3071	0	0	0	0	0	0
Q9HAV0	Guanine nucleotide-binding protein subunit beta-4 OS=Homo sapiens GN=GNB4 PE=1 SV=3 - [GBB4_HUMAN]	37.543	0	0	0	0	0	0
Q9UBI6	Guanine nucleotide-binding protein G(I)/G(S)/G(O) subunit gamma-12 OS=Homo sapiens GN=GNG12 PE=1 SV=3 - [GBG12_HUMAN]	8.00117	0	0	0	0	0	0
P59768	Guanine nucleotide-binding protein G(I)/G(S)/G(O) subunit gamma-2 OS=Homo sapiens GN=GNG2 PE=1 SV=2 - [GBG2_HUMAN]	7.84503	0	0	0	0	0	0
P32456	Interferon-induced guanylate-binding protein 2 OS=Homo sapiens GN=GBP2 PE=1 SV=3 - [GBP2_HUMAN]	67.1664	0	0	0	0	0	0
P31150	Rab GDP dissociation inhibitor alpha OS=Homo sapiens GN=GDI1 PE=1 SV=2 - [GDIA_HUMAN]	50.5501	0	0	0	0	0	0
P52565	Rho GDP-dissociation inhibitor 1 OS=Homo sapiens GN=ARHGDIA PE=1 SV=3 - [GDIR1_HUMAN]	23.1927	0	0	0	0	0	0
P52566	Rho GDP-dissociation inhibitor 2 OS=Homo sapiens GN=ARHGDIB PE=1 SV=3 - [GDIR2_HUMAN]	22.9736	0	0	0	0	0	0
P19440	Gamma-glutamyltranspeptidase 1 OS=Homo sapiens GN=GGT1 PE=1 SV=2 - [GGT1_HUMAN]	61.3718	0	0	0	0	0	6.88958e+06
P36269	Glutathione hydrolase 5 proenzyme OS=Homo sapiens GN=GGT5 PE=1 SV=2 - [GGT5_HUMAN]	62.2223	0	0	0	0	0	0
P15104	Glutamine synthetase OS=Homo sapiens GN=GLUL PE=1 SV=4 - [GLNA_HUMAN]	42.0373	0	0	0	0	0	0
P29992	Guanine nucleotide-binding protein subunit alpha-11 OS=Homo sapiens GN=GNA11 PE=1 SV=2 - [GNA11_HUMAN]	42.0965	0	0	0	0	11480615	0
Q14344	Guanine nucleotide-binding protein subunit alpha-13 OS=Homo sapiens GN=GNA13 PE=1 SV=2 - [GNA13_HUMAN]	44.0217	0	0	0	0	0	0
P63096	Guanine nucleotide-binding protein G(i) subunit alpha-1 OS=Homo sapiens GN=GNAI1 PE=1 SV=2 - [GNAI1_HUMAN]	40.3352	0	0	0	0	0	0
P08754	Guanine nucleotide-binding protein G(k) subunit alpha OS=Homo sapiens GN=GNAI3 PE=1 SV=3 - [GNAI3_HUMAN]	40.5063	0	0	9.31426e+06	0	0	0
P50148	Guanine nucleotide-binding protein G(q) subunit alpha OS=Homo sapiens GN=GNAQ PE=1 SV=4 - [GNAQ_HUMAN]	42.1153	0	0	0	0	11480615	0
Q7Z5G4	Golgin subfamily A member 7 OS=Homo sapiens GN=GOLGA7 PE=1 SV=2 - [GOGA7_HUMAN]	15.814	0	0	0	0	0	0
Q9NZH0	G-protein coupled receptor family C group 5 member B OS=Homo sapiens GN=GPRC5B PE=2 SV=2 - [GPC5B_HUMAN]	44.7656	0	0	0	0	0	0
Q9NQ84	G-protein coupled receptor family C group 5 member C OS=Homo sapiens GN=GPRC5C PE=1 SV=2 - [GPC5C_HUMAN]	48.1617	0	0	0	0	0	1.96924e+07
P51674	Neuronal membrane glycoprotein M6-a OS=Homo sapiens GN=GPM6A PE=1 SV=2 - [GPM6A_HUMAN]	31.1884	0	0	0	0	0	0
Q8IZP9	G-protein coupled receptor 64 OS=Homo sapiens GN=GPR64 PE=1 SV=2 - [GPR64_HUMAN]	111.521	0	0	0	0	0	0
P21266	Glutathione S-transferase Mu 3 OS=Homo sapiens GN=GSTM3 PE=1 SV=3 - [GSTM3_HUMAN]	26.5421	0	0	0	0	0	0
P09211	Glutathione S-transferase P OS=Homo sapiens GN=GSTP1 PE=1 SV=2 - [GSTP1_HUMAN]	23.341	0	0	0	0	0	0
Q92839	Hyaluronan synthase 1 OS=Homo sapiens GN=HAS1 PE=1 SV=2 - [HYAS1_HUMAN]	64.7902	0	0	0	0	0	0
P08631	Tyrosine-protein kinase HCK OS=Homo sapiens GN=HCK PE=1 SV=5 - [HCK_HUMAN]	59.5617	0	0	0	0	0	0
Q9NRV9	Heme-binding protein 1 OS=Homo sapiens GN=HEBP1 PE=1 SV=1 - [HEBP1_HUMAN]	21.0835	0	0	0	0	0	0
P49773	Histidine triad nucleotide-binding protein 1 OS=Homo sapiens GN=HINT1 PE=1 SV=2 - [HINT1_HUMAN]	13.7931	0	0	0	0	0	0
P30511	HLA class I histocompatibility antigen, alpha chain F OS=Homo sapiens GN=HLA-F PE=2 SV=3 - [HLAF_HUMAN]	39.0374	0	0	0	0	0	0
Q86YZ3	Hornerin OS=Homo sapiens GN=HRNR PE=1 SV=2 - [HORN_HUMAN]	282.228	0	0	0	0	0	0
P08238	Heat shock protein HSP 90-beta OS=Homo sapiens GN=HSP90AB1 PE=1 SV=4 - [HS90B_HUMAN]	83.2121	0	0	0	0	0	0
P04792	Heat shock protein beta-1 OS=Homo sapiens GN=HSPB1 PE=1 SV=2 - [HSPB1_HUMAN]	22.7685	0	0	0	0	0	0
P05362	Intercellular adhesion molecule 1 OS=Homo sapiens GN=ICAM1 PE=1 SV=2 - [ICAM1_HUMAN]	57.789	0	0	0	0	0	0
Q9UPZ9	Serine/threonine-protein kinase ICK OS=Homo sapiens GN=ICK PE=1 SV=1 - [ICK_HUMAN]	71.382	0	0	0	0	0	0
O75874	Isocitrate dehydrogenase [NADP] cytoplasmic OS=Homo sapiens GN=IDH1 PE=1 SV=2 - [IDHC_HUMAN]	46.6295	0	0	0	0	0	0
Q969P0	Immunoglobulin superfamily member 8 OS=Homo sapiens GN=IGSF8 PE=1 SV=1 - [IGSF8_HUMAN]	64.9935	0	0	0	6747605	0	0
P46940	Ras GTPase-activating-like protein IQGAP1 OS=Homo sapiens GN=IQGAP1 PE=1 SV=1 - [IQGA1_HUMAN]	189.134	0	0	0	0	0	0
P26006	Integrin alpha-3 OS=Homo sapiens GN=ITGA3 PE=1 SV=5 - [ITA3_HUMAN]	116.538	0	0	0	0	0	0
P06756	Integrin alpha-V OS=Homo sapiens GN=ITGAV PE=1 SV=2 - [ITAV_HUMAN]	115.964	0	0	0	0	0	0
Q6P9B6	TLD domain-containing protein 1 OS=Homo sapiens GN=TLDC1 PE=1 SV=2 - [TLDC1_HUMAN]	50.9611	0	0	0	0	0	0
Q8N1N4	Keratin, type II cytoskeletal 78 OS=Homo sapiens GN=KRT78 PE=2 SV=2 - [K2C78_HUMAN]	56.8305	0	0	0	53304160	0	0
P00568	Adenylate kinase isoenzyme 1 OS=Homo sapiens GN=AK1 PE=1 SV=3 - [KAD1_HUMAN]	21.6213	0	0	0	0	0	0
Q13557	Calcium/calmodulin-dependent protein kinase type II subunit delta OS=Homo sapiens GN=CAMK2D PE=1 SV=3 - [KCC2D_HUMAN]	56.3336	0	0	0	0	0	0
Q96CX2	BTB/POZ domain-containing protein KCTD12 OS=Homo sapiens GN=KCTD12 PE=1 SV=1 - [KCD12_HUMAN]	35.6787	0	0	0	0	0	0
P30613	Pyruvate kinase PKLR OS=Homo sapiens GN=PKLR PE=1 SV=2 - [KPYR_HUMAN]	61.7915	0	0	0	0	0	0
O75582	Ribosomal protein S6 kinase alpha-5 OS=Homo sapiens GN=RPS6KA5 PE=1 SV=1 - [KS6A5_HUMAN]	89.8088	0	0	0	7.72302e+08	0	1.18595e+08
Q9UK32	Ribosomal protein S6 kinase alpha-6 OS=Homo sapiens GN=RPS6KA6 PE=1 SV=1 - [KS6A6_HUMAN]	83.8185	0	0	0	0	0	0
P07942	Laminin subunit beta-1 OS=Homo sapiens GN=LAMB1 PE=1 SV=2 - [LAMB1_HUMAN]	197.909	0	0	0	0	0	0
P06239	Tyrosine-protein kinase Lck OS=Homo sapiens GN=LCK PE=1 SV=6 - [LCK_HUMAN]	57.9639	0	0	0	0	0	0
P16150	Leukosialin OS=Homo sapiens GN=SPN PE=1 SV=1 - [LEUK_HUMAN]	40.2973	0	0	0	0	0	0
Q9NUP9	Protein lin-7 homolog C OS=Homo sapiens GN=LIN7C PE=1 SV=1 - [LIN7C_HUMAN]	21.8205	0	0	0	0	0	0
P09960	Leukotriene A-4 hydrolase OS=Homo sapiens GN=LTA4H PE=1 SV=2 - [LKHA4_HUMAN]	69.2412	0	0	0	0	0	0
P02545	Prelamin-A/C OS=Homo sapiens GN=LMNA PE=1 SV=1 - [LMNA_HUMAN]	74.0947	0	0	0	0	0	0
P16050	Arachidonate 15-lipoxygenase OS=Homo sapiens GN=ALOX15 PE=1 SV=3 - [LOX15_HUMAN]	74.7565	0	0	0	0	0	0
Q13449	Limbic system-associated membrane protein OS=Homo sapiens GN=LSAMP PE=1 SV=2 - [LSAMP_HUMAN]	37.3702	0	0	0	0	0	0
Q86X29	Lipolysis-stimulated lipoprotein receptor OS=Homo sapiens GN=LSR PE=1 SV=4 - [LSR_HUMAN]	71.3939	0	0	0	0	0	0
Q9NQ29	Putative RNA-binding protein Luc7-like 1 OS=Homo sapiens GN=LUC7L PE=1 SV=1 - [LUC7L_HUMAN]	43.7013	0	0	0	0	0	0
Q9BS40	Latexin OS=Homo sapiens GN=LXN PE=1 SV=2 - [LXN_HUMAN]	25.7339	0	0	0	0	0	0
P07948	Tyrosine-protein kinase Lyn OS=Homo sapiens GN=LYN PE=1 SV=3 - [LYN_HUMAN]	58.5368	0	0	0	0	0	0
P40925	Malate dehydrogenase, cytoplasmic OS=Homo sapiens GN=MDH1 PE=1 SV=4 - [MDHC_HUMAN]	36.403	0	0	0	0	0	0
Q9H8H3	Methyltransferase-like protein 7A OS=Homo sapiens GN=METTL7A PE=1 SV=1 - [MET7A_HUMAN]	28.3006	0	0	0	0	0	0
P14174	Macrophage migration inhibitory factor OS=Homo sapiens GN=MIF PE=1 SV=4 - [MIF_HUMAN]	12.4682	0	0	0	0	0	0
P28482	Mitogen-activated protein kinase 1 OS=Homo sapiens GN=MAPK1 PE=1 SV=3 - [MK01_HUMAN]	41.3632	0	0	0	0	0	0
P22897	Macrophage mannose receptor 1 OS=Homo sapiens GN=MRC1 PE=1 SV=1 - [MRC1_HUMAN]	165.905	0	0	0	0	0	0
Q96AM1	Mas-related G-protein coupled receptor member F OS=Homo sapiens GN=MRGPRF PE=2 SV=1 - [MRGRF_HUMAN]	38.1457	0	0	0	0	0	0
P49006	MARCKS-related protein OS=Homo sapiens GN=MARCKSL1 PE=1 SV=2 - [MRP_HUMAN]	19.5172	0	0	0	0	0	0
Q13421	Mesothelin OS=Homo sapiens GN=MSLN PE=1 SV=2 - [MSLN_HUMAN]	68.9422	0	0	0	0	0	0
Q14764	Major vault protein OS=Homo sapiens GN=MVP PE=1 SV=4 - [MVP_HUMAN]	99.2659	0	0	0	0	0	0
P35580	Myosin-10 OS=Homo sapiens GN=MYH10 PE=1 SV=3 - [MYH10_HUMAN]	228.858	0	0	0	0	0	0
P60660	Myosin light polypeptide 6 OS=Homo sapiens GN=MYL6 PE=1 SV=2 - [MYL6_HUMAN]	16.9191	0	0	0	0	0	0
O00159	Unconventional myosin-Ic OS=Homo sapiens GN=MYO1C PE=1 SV=4 - [MYO1C_HUMAN]	121.606	0	0	0	0	0	0
O94832	Unconventional myosin-Id OS=Homo sapiens GN=MYO1D PE=1 SV=2 - [MYO1D_HUMAN]	116.129	0	0	64737018	0	0	0
B0I1T2	Unconventional myosin-Ig OS=Homo sapiens GN=MYO1G PE=1 SV=2 - [MYO1G_HUMAN]	116.369	0	0	0	0	0	0
Q9NZM1	Myoferlin OS=Homo sapiens GN=MYOF PE=1 SV=1 - [MYOF_HUMAN]	234.561	0	0	0	0	0	0
Q92802	NEDD4-binding protein 2-like 2 OS=Homo sapiens GN=N4BP2L2 PE=1 SV=1 - [N42L2_HUMAN]	67.4166	0	0	0	0	0	0
P15531	Nucleoside diphosphate kinase A OS=Homo sapiens GN=NME1 PE=1 SV=1 - [NDKA_HUMAN]	17.1377	0	0	0	0	0	0
Q92597	Protein NDRG1 OS=Homo sapiens GN=NDRG1 PE=1 SV=1 - [NDRG1_HUMAN]	42.8077	0	0	0	0	0	0
Q12986	Transcriptional repressor NF-X1 OS=Homo sapiens GN=NFX1 PE=1 SV=2 - [NFX1_HUMAN]	124.312	0	0	0	0	0	0
O14745	Na(+)/H(+) exchange regulatory cofactor NHE-RF1 OS=Homo sapiens GN=SLC9A3R1 PE=1 SV=4 - [NHRF1_HUMAN]	38.8446	0	0	0	0	0	0
Q15599	Na(+)/H(+) exchange regulatory cofactor NHE-RF2 OS=Homo sapiens GN=SLC9A3R2 PE=1 SV=2 - [NHRF2_HUMAN]	37.391	0	0	0	0	0	0
Q96TA1	Niban-like protein 1 OS=Homo sapiens GN=FAM129B PE=1 SV=3 - [NIBL1_HUMAN]	84.0847	0	0	0	0	0	0
Q92542	Nicastrin OS=Homo sapiens GN=NCSTN PE=1 SV=2 - [NICA_HUMAN]	78.3615	0	0	0	0	0	0
P40261	Nicotinamide N-methyltransferase OS=Homo sapiens GN=NNMT PE=1 SV=1 - [NNMT_HUMAN]	29.5551	0	0	0	0	0	0
Q6P499	NIPA-like protein 3 OS=Homo sapiens GN=NIPAL3 PE=1 SV=1 - [NPAL3_HUMAN]	44.7125	0	0	506184050	2.45296e+08	0	0
Q9Y639	Neuroplastin OS=Homo sapiens GN=NPTN PE=1 SV=2 - [NPTN_HUMAN]	44.3595	0	0	0	0	0	0
Q7Z2Y5	Nik-related protein kinase OS=Homo sapiens GN=NRK PE=1 SV=2 - [NRK_HUMAN]	178.369	0	0	0	0	0	0
Q9NY59	Sphingomyelin phosphodiesterase 3 OS=Homo sapiens GN=SMPD3 PE=1 SV=1 - [NSMA2_HUMAN]	71.036	0	0	0	0	0	0
Q9NX40	OCIA domain-containing protein 1 OS=Homo sapiens GN=OCIAD1 PE=1 SV=1 - [OCAD1_HUMAN]	27.6088	0	0	0	0	0	0
P41217	OX-2 membrane glycoprotein OS=Homo sapiens GN=CD200 PE=1 SV=4 - [OX2G_HUMAN]	31.2442	0	0	0	0	0	0
Q99497	Protein DJ-1 OS=Homo sapiens GN=PARK7 PE=1 SV=2 - [PARK7_HUMAN]	19.8785	0	0	0	0	0	0
Q15365	Poly(rC)-binding protein 1 OS=Homo sapiens GN=PCBP1 PE=1 SV=2 - [PCBP1_HUMAN]	37.4739	0	0	0	0	0	0
P30086	Phosphatidylethanolamine-binding protein 1 OS=Homo sapiens GN=PEBP1 PE=1 SV=3 - [PEBP1_HUMAN]	21.0437	0	0	0	0	0	0
P09619	Platelet-derived growth factor receptor beta OS=Homo sapiens GN=PDGFRB PE=1 SV=1 - [PGFRB_HUMAN]	123.889	0	0	0	0	0	0
P00558	Phosphoglycerate kinase 1 OS=Homo sapiens GN=PGK1 PE=1 SV=3 - [PGK1_HUMAN]	44.5861	0	0	0	0	0	0
P36871	Phosphoglucomutase-1 OS=Homo sapiens GN=PGM1 PE=1 SV=3 - [PGM1_HUMAN]	61.4105	0	0	0	0	0	0
Q96G03	Phosphoglucomutase-2 OS=Homo sapiens GN=PGM2 PE=1 SV=4 - [PGM2_HUMAN]	68.2404	0	0	0	0	0	0
P14923	Junction plakoglobin OS=Homo sapiens GN=JUP PE=1 SV=3 - [PLAK_HUMAN]	81.6927	0	0	0	0	0	0
Q9NQ66	1-phosphatidylinositol 4,5-bisphosphate phosphodiesterase beta-1 OS=Homo sapiens GN=PLCB1 PE=1 SV=1 - [PLCB1_HUMAN]	138.48	0	0	0	0	0	0
P51178	1-phosphatidylinositol 4,5-bisphosphate phosphodiesterase delta-1 OS=Homo sapiens GN=PLCD1 PE=1 SV=2 - [PLCD1_HUMAN]	85.611	0	0	0	0	0	0
Q04941	Proteolipid protein 2 OS=Homo sapiens GN=PLP2 PE=1 SV=1 - [PLP2_HUMAN]	16.6797	0	0	0	0	0	0
O15162	Phospholipid scramblase 1 OS=Homo sapiens GN=PLSCR1 PE=1 SV=1 - [PLS1_HUMAN]	35.0259	0	0	0	0	0	0
Q9NRQ2	Phospholipid scramblase 4 OS=Homo sapiens GN=PLSCR4 PE=1 SV=2 - [PLS4_HUMAN]	36.9806	0	0	0	0	0	0
Q9HCM2	Plexin-A4 OS=Homo sapiens GN=PLXNA4 PE=1 SV=4 - [PLXA4_HUMAN]	212.318	0	0	0	0	3.29918e+08	0
P62136	Serine/threonine-protein phosphatase PP1-alpha catalytic subunit OS=Homo sapiens GN=PPP1CA PE=1 SV=1 - [PP1A_HUMAN]	37.4878	0	0	0	0	0	0
P62140	Serine/threonine-protein phosphatase PP1-beta catalytic subunit OS=Homo sapiens GN=PPP1CB PE=1 SV=3 - [PP1B_HUMAN]	37.1626	0	0	0	0	0	0
Q06830	Peroxiredoxin-1 OS=Homo sapiens GN=PRDX1 PE=1 SV=1 - [PRDX1_HUMAN]	22.0963	0	0	0	0	1.66587e+07	0
P30044	Peroxiredoxin-5, mitochondrial OS=Homo sapiens GN=PRDX5 PE=1 SV=4 - [PRDX5_HUMAN]	22.0725	0	0	0	0	0	0
P30041	Peroxiredoxin-6 OS=Homo sapiens GN=PRDX6 PE=1 SV=3 - [PRDX6_HUMAN]	25.0192	0	0	0	0	0	0
Q8TCU6	Phosphatidylinositol 3,4,5-trisphosphate-dependent Rac exchanger 1 protein OS=Homo sapiens GN=PREX1 PE=1 SV=3 - [PREX1_HUMAN]	186.085	0	0	0	0	0	3.19072e+07
P04156	Major prion protein OS=Homo sapiens GN=PRNP PE=1 SV=1 - [PRIO_HUMAN]	27.6432	0	0	0	0	0	0
O94903	Proline synthase co-transcribed bacterial homolog protein OS=Homo sapiens GN=PROSC PE=1 SV=1 - [PROSC_HUMAN]	30.3246	0	0	0	0	0	0
P62195	26S protease regulatory subunit 8 OS=Homo sapiens GN=PSMC5 PE=1 SV=1 - [PRS8_HUMAN]	45.5971	0	0	0	0	0	0
P40306	Proteasome subunit beta type-10 OS=Homo sapiens GN=PSMB10 PE=1 SV=1 - [PSB10_HUMAN]	28.9181	0	0	0	0	0	0
Q16647	Prostacyclin synthase OS=Homo sapiens GN=PTGIS PE=1 SV=1 - [PTGIS_HUMAN]	57.0678	0	0	0	0	0	0
Q13308	Inactive tyrosine-protein kinase 7 OS=Homo sapiens GN=PTK7 PE=1 SV=2 - [PTK7_HUMAN]	118.317	0	0	0	0	0	0
P10586	Receptor-type tyrosine-protein phosphatase F OS=Homo sapiens GN=PTPRF PE=1 SV=2 - [PTPRF_HUMAN]	212.744	0	0	0	0	0	0
Q13332	Receptor-type tyrosine-protein phosphatase S OS=Homo sapiens GN=PTPRS PE=1 SV=3 - [PTPRS_HUMAN]	216.905	0	0	0	0	0	0
P51153	Ras-related protein Rab-13 OS=Homo sapiens GN=RAB13 PE=1 SV=1 - [RAB13_HUMAN]	22.7597	0	0	0	0	0	0
P61019	Ras-related protein Rab-2A OS=Homo sapiens GN=RAB2A PE=1 SV=1 - [RAB2A_HUMAN]	23.5308	0	0	0	0	0	0
P20339	Ras-related protein Rab-5A OS=Homo sapiens GN=RAB5A PE=1 SV=2 - [RAB5A_HUMAN]	23.6438	0	0	0	0	0	0
P61020	Ras-related protein Rab-5B OS=Homo sapiens GN=RAB5B PE=1 SV=1 - [RAB5B_HUMAN]	23.6919	0	0	0	0	0	0
P51148	Ras-related protein Rab-5C OS=Homo sapiens GN=RAB5C PE=1 SV=2 - [RAB5C_HUMAN]	23.4678	0	0	0	0	0	0
Q8NFJ5	Retinoic acid-induced protein 3 OS=Homo sapiens GN=GPRC5A PE=1 SV=2 - [RAI3_HUMAN]	40.2249	0	0	0	0	0	0
P61225	Ras-related protein Rap-2b OS=Homo sapiens GN=RAP2B PE=1 SV=1 - [RAP2B_HUMAN]	20.4912	0	0	0	0	0	0
P01112	GTPase HRas OS=Homo sapiens GN=HRAS PE=1 SV=1 - [RASH_HUMAN]	21.2846	0	0	0	0	0	0
P01116	GTPase KRas OS=Homo sapiens GN=KRAS PE=1 SV=1 - [RASK_HUMAN]	21.642	0	0	0	0	0	0
P01111	GTPase NRas OS=Homo sapiens GN=NRAS PE=1 SV=1 - [RASN_HUMAN]	21.2155	0	0	0	0	0	0
Q8N0V3	Putative ribosome-binding factor A, mitochondrial OS=Homo sapiens GN=RBFA PE=1 SV=3 - [RBFA_HUMAN]	38.3352	0	0	0	0	0	0
O95980	Reversion-inducing cysteine-rich protein with Kazal motifs OS=Homo sapiens GN=RECK PE=1 SV=1 - [RECK_HUMAN]	106.386	0	0	0	0	0	0
Q14699	Raftlin OS=Homo sapiens GN=RFTN1 PE=1 SV=4 - [RFTN1_HUMAN]	63.1065	0	0	0	0	0	0
Q9BYZ6	Rho-related BTB domain-containing protein 2 OS=Homo sapiens GN=RHOBTB2 PE=2 SV=2 - [RHBT2_HUMAN]	82.5734	0	0	0	0	0	0
P61586	Transforming protein RhoA OS=Homo sapiens GN=RHOA PE=1 SV=1 - [RHOA_HUMAN]	21.7541	0	0	0	0	0	0
P62745	Rho-related GTP-binding protein RhoB OS=Homo sapiens GN=RHOB PE=1 SV=1 - [RHOB_HUMAN]	22.1091	0	0	0	0	0	0
P08134	Rho-related GTP-binding protein RhoC OS=Homo sapiens GN=RHOC PE=1 SV=1 - [RHOC_HUMAN]	21.9923	0	0	0	0	0	0
P13489	Ribonuclease inhibitor OS=Homo sapiens GN=RNH1 PE=1 SV=2 - [RINI_HUMAN]	49.9411	0	0	0	0	0	0
P50914	60S ribosomal protein L14 OS=Homo sapiens GN=RPL14 PE=1 SV=4 - [RL14_HUMAN]	23.417	0	0	0	0	0	0
P62070	Ras-related protein R-Ras2 OS=Homo sapiens GN=RRAS2 PE=1 SV=1 - [RRAS2_HUMAN]	23.3847	0	0	0	4.68936e+06	0	0
P10301	Ras-related protein R-Ras OS=Homo sapiens GN=RRAS PE=1 SV=1 - [RRAS_HUMAN]	23.4659	0	0	0	0	0	0
P62249	40S ribosomal protein S16 OS=Homo sapiens GN=RPS16 PE=1 SV=2 - [RS16_HUMAN]	16.435	0	0	0	0	0	0
P15880	40S ribosomal protein S2 OS=Homo sapiens GN=RPS2 PE=1 SV=2 - [RS2_HUMAN]	31.3046	0	0	0	0	0	0
P62701	40S ribosomal protein S4, X isoform OS=Homo sapiens GN=RPS4X PE=1 SV=2 - [RS4X_HUMAN]	29.5791	0	0	0	0	0	0
P62081	40S ribosomal protein S7 OS=Homo sapiens GN=RPS7 PE=1 SV=1 - [RS7_HUMAN]	22.1133	0	0	0	0	0	0
Q96T51	RUN and FYVE domain-containing protein 1 OS=Homo sapiens GN=RUFY1 PE=1 SV=2 - [RUFY1_HUMAN]	79.7673	0	0	992710617	2054805778	0	0
P26447	Protein S100-A4 OS=Homo sapiens GN=S100A4 PE=1 SV=1 - [S10A4_HUMAN]	11.7207	0	0	0	0	0	0
P60903	Protein S100-A10 OS=Homo sapiens GN=S100A10 PE=1 SV=2 - [S10AA_HUMAN]	11.1955	0	0	0	0	0	0
P31949	Protein S100-A11 OS=Homo sapiens GN=S100A11 PE=1 SV=2 - [S10AB_HUMAN]	11.7328	0	0	0	0	0	0
Q99584	Protein S100-A13 OS=Homo sapiens GN=S100A13 PE=1 SV=1 - [S10AD_HUMAN]	11.4641	0	0	0	0	0	0
Q9HCY8	Protein S100-A14 OS=Homo sapiens GN=S100A14 PE=1 SV=1 - [S10AE_HUMAN]	11.6548	0	0	0	0	0	0
Q96FQ6	Protein S100-A16 OS=Homo sapiens GN=S100A16 PE=1 SV=1 - [S10AG_HUMAN]	11.794	0	0	0	0	0	0
Q7LBE3	Solute carrier family 26 member 9 OS=Homo sapiens GN=SLC26A9 PE=1 SV=1 - [S26A9_HUMAN]	86.9319	0	0	1.16105e+08	0	0	0
Q9HAS3	Solute carrier family 28 member 3 OS=Homo sapiens GN=SLC28A3 PE=1 SV=1 - [S28A3_HUMAN]	76.8802	0	0	0	0	0	0
Q6ICL7	Solute carrier family 35 member E4 OS=Homo sapiens GN=SLC35E4 PE=2 SV=1 - [S35E4_HUMAN]	36.7234	0	0	0	0	0	0
Q9C0K1	Zinc transporter ZIP8 OS=Homo sapiens GN=SLC39A8 PE=2 SV=1 - [S39A8_HUMAN]	49.5984	0	0	0	0	0	0
O43865	Putative adenosylhomocysteinase 2 OS=Homo sapiens GN=AHCYL1 PE=1 SV=2 - [SAHH2_HUMAN]	58.9134	0	0	0	0	0	0
P23526	Adenosylhomocysteinase OS=Homo sapiens GN=AHCY PE=1 SV=4 - [SAHH_HUMAN]	47.6852	0	0	0	0	0	0
Q13228	Selenium-binding protein 1 OS=Homo sapiens GN=SELENBP1 PE=1 SV=2 - [SBP1_HUMAN]	52.3576	0	0	0	0	0	0
Q9NQW1	Protein transport protein Sec31B OS=Homo sapiens GN=SEC31B PE=1 SV=1 - [SC31B_HUMAN]	128.615	0	0	4.11338e+09	75964182	0	0
Q9UQD0	Sodium channel protein type 8 subunit alpha OS=Homo sapiens GN=SCN8A PE=1 SV=1 - [SCN8A_HUMAN]	225.134	0	0	0	0	0	0
Q14108	Lysosome membrane protein 2 OS=Homo sapiens GN=SCARB2 PE=1 SV=2 - [SCRB2_HUMAN]	54.2555	0	0	0	0	0	0
Q14242	P-selectin glycoprotein ligand 1 OS=Homo sapiens GN=SELPLG PE=1 SV=1 - [SELPL_HUMAN]	43.1744	0	0	0	0	0	0
Q9GZR1	Sentrin-specific protease 6 OS=Homo sapiens GN=SENP6 PE=1 SV=2 - [SENP6_HUMAN]	126.068	0	0	0	0	0	0
O43175	D-3-phosphoglycerate dehydrogenase OS=Homo sapiens GN=PHGDH PE=1 SV=4 - [SERA_HUMAN]	56.6144	0	0	0	0	0	0
P78324	Tyrosine-protein phosphatase non-receptor type substrate 1 OS=Homo sapiens GN=SIRPA PE=1 SV=2 - [SHPS1_HUMAN]	54.9328	0	0	0	0	0	0
O00241	Signal-regulatory protein beta-1 OS=Homo sapiens GN=SIRPB1 PE=1 SV=5 - [SIRB1_HUMAN]	43.184	0	0	0	0	0	0
P03973	Antileukoproteinase OS=Homo sapiens GN=SLPI PE=1 SV=2 - [SLPI_HUMAN]	14.3159	0	0	0	0	0	0
P00441	Superoxide dismutase [Cu-Zn] OS=Homo sapiens GN=SOD1 PE=1 SV=2 - [SODC_HUMAN]	15.9259	0	0	0	0	0	0
Q9Y4B5	Microtubule cross-linking factor 1 OS=Homo sapiens GN=MTCL1 PE=1 SV=5 - [MTCL1_HUMAN]	209.397	0	0	0	126997530	0	2.97939e+07
O43278	Kunitz-type protease inhibitor 1 OS=Homo sapiens GN=SPINT1 PE=1 SV=2 - [SPIT1_HUMAN]	58.3602	0	0	0	0	0	0
Q8TCT8	Signal peptide peptidase-like 2A OS=Homo sapiens GN=SPPL2A PE=1 SV=2 - [SPP2A_HUMAN]	58.1043	0	0	0	0	0	0
P0DMM9	Sulfotransferase 1A3 OS=Homo sapiens GN=SULT1A3 PE=1 SV=1 - [ST1A3_HUMAN]	34.1741	0	0	0	0	0	0
Q687X5	Metalloreductase STEAP4 OS=Homo sapiens GN=STEAP4 PE=1 SV=1 - [STEA4_HUMAN]	51.9475	0	0	0	0	0	0
O75558	Syntaxin-11 OS=Homo sapiens GN=STX11 PE=2 SV=1 - [STX11_HUMAN]	33.1748	0	0	0	0	0	0
P32856	Syntaxin-2 OS=Homo sapiens GN=STX2 PE=1 SV=3 - [STX2_HUMAN]	33.3202	0	0	0	0	0	0
Q12846	Syntaxin-4 OS=Homo sapiens GN=STX4 PE=1 SV=2 - [STX4_HUMAN]	34.1589	0	0	0	0	0	0
P61764	Syntaxin-binding protein 1 OS=Homo sapiens GN=STXBP1 PE=1 SV=1 - [STXB1_HUMAN]	67.5259	0	0	0	0	0	0
O00186	Syntaxin-binding protein 3 OS=Homo sapiens GN=STXBP3 PE=1 SV=2 - [STXB3_HUMAN]	67.7208	0	0	0	0	0	0
Q8WXH0	Nesprin-2 OS=Homo sapiens GN=SYNE2 PE=1 SV=3 - [SYNE2_HUMAN]	795.944	0	0	1.6116e+08	2272113792	0	0
Q16563	Synaptophysin-like protein 1 OS=Homo sapiens GN=SYPL1 PE=1 SV=1 - [SYPL1_HUMAN]	28.5467	0	0	0	0	0	0
P23381	Tryptophan--tRNA ligase, cytoplasmic OS=Homo sapiens GN=WARS PE=1 SV=2 - [SYWC_HUMAN]	53.1316	0	0	0	0	0	0
Q8IUX1	Complex I assembly factor TMEM126B, mitochondrial OS=Homo sapiens GN=TMEM126B PE=1 SV=2 - [T126B_HUMAN]	25.9264	0	0	0	0	0	0
P30408	Transmembrane 4 L6 family member 1 OS=Homo sapiens GN=TM4SF1 PE=1 SV=1 - [T4S1_HUMAN]	21.6175	0	0	0	0	0	0
P09758	Tumor-associated calcium signal transducer 2 OS=Homo sapiens GN=TACSTD2 PE=1 SV=3 - [TACD2_HUMAN]	35.6866	0	0	0	0	0	0
P37802	Transgelin-2 OS=Homo sapiens GN=TAGLN2 PE=1 SV=3 - [TAGL2_HUMAN]	22.3772	0	0	0	0	0	0
P68363	Tubulin alpha-1B chain OS=Homo sapiens GN=TUBA1B PE=1 SV=1 - [TBA1B_HUMAN]	50.1196	0	0	0	0	0	0
Q9NY65	Tubulin alpha-8 chain OS=Homo sapiens GN=TUBA8 PE=1 SV=1 - [TBA8_HUMAN]	50.0616	0	0	0	0	0	0
P55072	Transitional endoplasmic reticulum ATPase OS=Homo sapiens GN=VCP PE=1 SV=4 - [TERA_HUMAN]	89.2657	0	0	0	0	0	0
P22735	Protein-glutamine gamma-glutamyltransferase K OS=Homo sapiens GN=TGM1 PE=1 SV=4 - [TGM1_HUMAN]	89.7303	0	0	0	0	0	0
P21980	Protein-glutamine gamma-glutamyltransferase 2 OS=Homo sapiens GN=TGM2 PE=1 SV=2 - [TGM2_HUMAN]	77.2797	0	0	0	0	0	0
Q9H5L6	DNA transposase THAP9 OS=Homo sapiens GN=THAP9 PE=1 SV=2 - [THAP9_HUMAN]	103.345	0	0	0	0	0	0
P10599	Thioredoxin OS=Homo sapiens GN=TXN PE=1 SV=3 - [THIO_HUMAN]	11.7297	0	0	0	0	0	0
P04216	Thy-1 membrane glycoprotein OS=Homo sapiens GN=THY1 PE=1 SV=2 - [THY1_HUMAN]	17.9233	0	0	0	0	0	0
P49755	Transmembrane emp24 domain-containing protein 10 OS=Homo sapiens GN=TMED10 PE=1 SV=2 - [TMEDA_HUMAN]	24.96	0	0	0	0	0	9.18411e+06
Q9UKE5	TRAF2 and NCK-interacting protein kinase OS=Homo sapiens GN=TNIK PE=1 SV=1 - [TNIK_HUMAN]	154.848	0	0	0	0	0	0
Q13641	Trophoblast glycoprotein OS=Homo sapiens GN=TPBG PE=1 SV=1 - [TPBG_HUMAN]	46.0028	0	0	0	0	0	0
P07951	Tropomyosin beta chain OS=Homo sapiens GN=TPM2 PE=1 SV=1 - [TPM2_HUMAN]	32.8306	0	0	4.25085e+08	0	0	0
P67936	Tropomyosin alpha-4 chain OS=Homo sapiens GN=TPM4 PE=1 SV=3 - [TPM4_HUMAN]	28.5045	0	0	0	0	0	0
P08582	Melanotransferrin OS=Homo sapiens GN=MFI2 PE=1 SV=2 - [TRFM_HUMAN]	80.1633	0	0	0	0	0	0
Q07283	Trichohyalin OS=Homo sapiens GN=TCHH PE=1 SV=2 - [TRHY_HUMAN]	253.777	0	0	0	8.36718e+08	0	0
Q14669	E3 ubiquitin-protein ligase TRIP12 OS=Homo sapiens GN=TRIP12 PE=1 SV=1 - [TRIPC_HUMAN]	220.296	0	0	6.43483e+07	0	0	0
P07477	Trypsin-1 OS=Homo sapiens GN=PRSS1 PE=1 SV=1 - [TRY1_HUMAN]	26.5411	0	0	0	0	0	1.88817e+07
Q99816	Tumor susceptibility gene 101 protein OS=Homo sapiens GN=TSG101 PE=1 SV=2 - [TS101_HUMAN]	43.9165	0	0	0	0	0	0
O60637	Tetraspanin-3 OS=Homo sapiens GN=TSPAN3 PE=2 SV=1 - [TSN3_HUMAN]	27.9992	0	0	0	0	0	0
P41732	Tetraspanin-7 OS=Homo sapiens GN=TSPAN7 PE=1 SV=2 - [TSN7_HUMAN]	27.5557	0	0	0	0	0	0
Q86WT1	Tetratricopeptide repeat protein 30A OS=Homo sapiens GN=TTC30A PE=2 SV=3 - [TT30A_HUMAN]	76.0872	0	0	0	0	0	0
Q8N4P2	Tetratricopeptide repeat protein 30B OS=Homo sapiens GN=TTC30B PE=1 SV=2 - [TT30B_HUMAN]	76.0503	0	0	14686041	0	6.24114e+07	0
P19971	Thymidine phosphorylase OS=Homo sapiens GN=TYMP PE=1 SV=2 - [TYPH_HUMAN]	49.9242	0	0	0	0	0	0
Q15819	Ubiquitin-conjugating enzyme E2 variant 2 OS=Homo sapiens GN=UBE2V2 PE=1 SV=4 - [UB2V2_HUMAN]	16.3522	0	0	0	0	0	0
P22314	Ubiquitin-like modifier-activating enzyme 1 OS=Homo sapiens GN=UBA1 PE=1 SV=3 - [UBA1_HUMAN]	117.774	0	0	0	0	0	0
P61088	Ubiquitin-conjugating enzyme E2 N OS=Homo sapiens GN=UBE2N PE=1 SV=1 - [UBE2N_HUMAN]	17.127	0	0	0	0	0	0
O60701	UDP-glucose 6-dehydrogenase OS=Homo sapiens GN=UGDH PE=1 SV=1 - [UGDH_HUMAN]	54.9893	0	0	0	0	0	0
Q16851	UTP--glucose-1-phosphate uridylyltransferase OS=Homo sapiens GN=UGP2 PE=1 SV=5 - [UGPA_HUMAN]	56.9047	0	0	0	0	0	0
Q03405	Urokinase plasminogen activator surface receptor OS=Homo sapiens GN=PLAUR PE=1 SV=1 - [UPAR_HUMAN]	36.9533	0	0	0	0	0	0
O75841	Uroplakin-1b OS=Homo sapiens GN=UPK1B PE=1 SV=5 - [UPK1B_HUMAN]	29.6233	0	0	0	0	0	0
Q9BT76	Uroplakin-3b OS=Homo sapiens GN=UPK3B PE=1 SV=2 - [UPK3B_HUMAN]	33.86	0	0	0	0	0	0
Q15836	Vesicle-associated membrane protein 3 OS=Homo sapiens GN=VAMP3 PE=1 SV=3 - [VAMP3_HUMAN]	11.302	0	0	0	0	0	0
Q9BV40	Vesicle-associated membrane protein 8 OS=Homo sapiens GN=VAMP8 PE=1 SV=1 - [VAMP8_HUMAN]	11.431	0	0	0	0	0	0
Q99536	Synaptic vesicle membrane protein VAT-1 homolog OS=Homo sapiens GN=VAT1 PE=1 SV=2 - [VAT1_HUMAN]	41.8934	0	0	0	0	0	0
P19320	Vascular cell adhesion protein 1 OS=Homo sapiens GN=VCAM1 PE=1 SV=1 - [VCAM1_HUMAN]	81.2243	0	0	0	0	0	0
P08670	Vimentin OS=Homo sapiens GN=VIM PE=1 SV=4 - [VIME_HUMAN]	53.6191	0	0	0	0	0	0
Q7Z7D3	V-set domain-containing T-cell activation inhibitor 1 OS=Homo sapiens GN=VTCN1 PE=1 SV=1 - [VTCN1_HUMAN]	30.8588	0	0	0	0	0	0
Q9Y6W5	Wiskott-Aldrich syndrome protein family member 2 OS=Homo sapiens GN=WASF2 PE=1 SV=3 - [WASF2_HUMAN]	54.2504	0	0	0	0	0	0
O75695	Protein XRP2 OS=Homo sapiens GN=RP2 PE=1 SV=4 - [XRP2_HUMAN]	39.6155	0	0	0	0	0	0
P07947	Tyrosine-protein kinase Yes OS=Homo sapiens GN=YES1 PE=1 SV=3 - [YES_HUMAN]	60.7625	0	0	0	0	0	0
Q8IZM8	Zinc finger protein 654 OS=Homo sapiens GN=ZNF654 PE=2 SV=3 - [ZN654_HUMAN]	65.8129	0	0	0	0	0	0
Q5VT79	Annexin A8-like protein 1 OS=Homo sapiens GN=ANXA8L1 PE=2 SV=2 - [AXA81_HUMAN]	36.8557	0	0	0	0	0	0
P08575	Receptor-type tyrosine-protein phosphatase C OS=Homo sapiens OX=9606 GN=PTPRC PE=1 SV=3 - [PTPRC_HUMAN]	147.394	0	0	0	0	0	0
P35555	Fibrillin-1 OS=Homo sapiens OX=9606 GN=FBN1 PE=1 SV=4 - [FBN1_HUMAN]	312.083	0	0	0	0	0	0
Q8IY17	Neuropathy target esterase OS=Homo sapiens OX=9606 GN=PNPLA6 PE=1 SV=3 - [PLPL6_HUMAN]	150.859	0	0	1.41148e+08	0	0	0
Q13099	Intraflagellar transport protein 88 homolog OS=Homo sapiens OX=9606 GN=IFT88 PE=1 SV=3 - [IFT88_HUMAN]	93.1329	0	0	0	0	0	0
A0A087WX78	Putative elongin-A3 member C OS=Homo sapiens GN=ELOA3C PE=5 SV=3 - [ELB3C_HUMAN]	41.6487	0	0	163912882	0	0	3.83688e+07
P01721	Immunoglobulin lambda variable 6-57 OS=Homo sapiens GN=IGLV6-57 PE=1 SV=2 - [LV657_HUMAN]	12.5578	0	0	634265080	0	3.53436e+06	0
A0A1B0GUS4	Ubiquitin-conjugating enzyme E2 L5 OS=Homo sapiens OX=9606 GN=UBE2L5 PE=2 SV=1 - [UB2L5_HUMAN]	17.8642	0	0	0	0	0	0
Q08431	Lactadherin OS=Homo sapiens OX=9606 GN=MFGE8 PE=1 SV=3 - [MFGM_HUMAN]	43.0775	0	0	0	0	0	0
K7EJ46	Small integral membrane protein 22 OS=Homo sapiens OX=9606 GN=SMIM22 PE=1 SV=2 - [SIM22_HUMAN]	9.24275	0	0	0	0	0	0
Q9ULA0	Aspartyl aminopeptidase OS=Homo sapiens OX=9606 GN=DNPEP PE=1 SV=2 - [DNPEP_HUMAN]	53.3764	0	0	0	0	0	0
P28039	Acyloxyacyl hydrolase OS=Homo sapiens GN=AOAH PE=1 SV=1 - [AOAH_HUMAN]	65.0628	0	0	8.72653e+07	0	0	0
P55056	Apolipoprotein C-IV OS=Homo sapiens GN=APOC4 PE=1 SV=1 - [APOC4_HUMAN]	14.5435	0	0	8.76408e+06	0	0	0
Q8NFD5	AT-rich interactive domain-containing protein 1B OS=Homo sapiens GN=ARID1B PE=1 SV=2 - [ARI1B_HUMAN]	235.974	0	0	9.53066e+06	0	0	0
O60312	Probable phospholipid-transporting ATPase VA OS=Homo sapiens GN=ATP10A PE=2 SV=2 - [AT10A_HUMAN]	167.582	0	0	1.35597e+08	9.32243e+06	0	0
Q05682	Caldesmon OS=Homo sapiens GN=CALD1 PE=1 SV=3 - [CALD1_HUMAN]	93.1754	0	0	69380616	0	0	0
Q96GV9	UNC119-binding protein C5orf30 OS=Homo sapiens GN=C5orf30 PE=1 SV=1 - [CE030_HUMAN]	23.0687	0	0	506184050	0	82972834	0
P11597	Cholesteryl ester transfer protein OS=Homo sapiens GN=CETP PE=1 SV=2 - [CETP_HUMAN]	54.7212	0	0	4.05026e+06	0	0	0
Q8IUL8	Cartilage intermediate layer protein 2 OS=Homo sapiens GN=CILP2 PE=2 SV=2 - [CILP2_HUMAN]	126.211	0	0	3.88556e+07	0	0	0
Q07065	Cytoskeleton-associated protein 4 OS=Homo sapiens GN=CKAP4 PE=1 SV=2 - [CKAP4_HUMAN]	65.9827	0	0	3.56184e+07	0	0	0
Q8N2M8	CLK4-associating serine/arginine rich protein OS=Homo sapiens GN=CLASRP PE=1 SV=4 - [CLASR_HUMAN]	77.1149	0	0	129398451	0	0	0
Q8N3K9	Cardiomyopathy-associated protein 5 OS=Homo sapiens GN=CMYA5 PE=1 SV=3 - [CMYA5_HUMAN]	448.936	0	0	7.47516e+08	0	0	0
Q2UY09	Collagen alpha-1(XXVIII) chain OS=Homo sapiens GN=COL28A1 PE=2 SV=2 - [COSA1_HUMAN]	116.585	0	0	1.87419e+07	0	0	0
Q13616	Cullin-1 OS=Homo sapiens GN=CUL1 PE=1 SV=2 - [CUL1_HUMAN]	89.622	0	0	3.29712e+07	0	0	0
Q8IWT3	Cullin-9 OS=Homo sapiens GN=CUL9 PE=1 SV=2 - [CUL9_HUMAN]	281.049	0	0	5.20706e+08	0	0	0
Q86Y13	E3 ubiquitin-protein ligase DZIP3 OS=Homo sapiens GN=DZIP3 PE=1 SV=2 - [DZIP3_HUMAN]	138.516	0	0	2.88277e+07	0	0	0
O75072	Fukutin OS=Homo sapiens GN=FKTN PE=1 SV=2 - [FKTN_HUMAN]	53.6896	0	0	484268245	323524587	1.69653e+08	1.87744e+08
Q5JV73	FERM and PDZ domain-containing protein 3 OS=Homo sapiens GN=FRMPD3 PE=2 SV=2 - [FRPD3_HUMAN]	199.085	0	0	3.38081e+07	0	0	0
Q9H461	Frizzled-8 OS=Homo sapiens GN=FZD8 PE=1 SV=1 - [FZD8_HUMAN]	73.2524	0	0	123827392	0	0	0
Q9H1C3	Glycosyltransferase 8 domain-containing protein 2 OS=Homo sapiens GN=GLT8D2 PE=2 SV=1 - [GL8D2_HUMAN]	40.0007	0	0	1.53752e+09	0	0	0
Q7Z4T8	Inactive polypeptide N-acetylgalactosaminyltransferase-like protein 5 OS=Homo sapiens GN=GALNTL5 PE=2 SV=3 - [GLTL5_HUMAN]	51.3945	0	0	0	0	0	0
Q8WXG9	G-protein coupled receptor 98 OS=Homo sapiens GN=GPR98 PE=1 SV=2 - [GPR98_HUMAN]	692.637	0	0	2.1563e+07	0	0	0
Q4ZG55	Protein GREB1 OS=Homo sapiens GN=GREB1 PE=2 SV=1 - [GREB1_HUMAN]	216.33	0	0	2.9263e+07	0	0	0
A2PYH4	Probable ATP-dependent DNA helicase HFM1 OS=Homo sapiens GN=HFM1 PE=1 SV=2 - [HFM1_HUMAN]	162.507	0	0	3.65318e+08	0	0	0
P08833	Insulin-like growth factor-binding protein 1 OS=Homo sapiens GN=IGFBP1 PE=1 SV=1 - [IBP1_HUMAN]	27.8853	0	0	1.42555e+07	0	0	0
P09914	Interferon-induced protein with tetratricopeptide repeats 1 OS=Homo sapiens GN=IFIT1 PE=1 SV=2 - [IFIT1_HUMAN]	55.3252	0	0	1.38304e+07	0	0	0
Q8N6C5	Immunoglobulin superfamily member 1 OS=Homo sapiens GN=IGSF1 PE=1 SV=3 - [IGSF1_HUMAN]	148.839	0	0	0	0	0	0
P56199	Integrin alpha-1 OS=Homo sapiens GN=ITGA1 PE=1 SV=2 - [ITA1_HUMAN]	130.765	0	0	2.71943e+07	0	0	49861024
Q14573	Inositol 1,4,5-trisphosphate receptor type 3 OS=Homo sapiens GN=ITPR3 PE=1 SV=2 - [ITPR3_HUMAN]	303.912	0	0	320661477	0	2.91399e+08	0
Q63HM1	Kynurenine formamidase OS=Homo sapiens GN=AFMID PE=2 SV=2 - [KFA_HUMAN]	33.9701	0	0	182483258	6.8128e+07	0	0
P46020	Phosphorylase b kinase regulatory subunit alpha, skeletal muscle isoform OS=Homo sapiens GN=PHKA1 PE=1 SV=2 - [KPB1_HUMAN]	137.225	0	0	6.88941e+06	0	0	0
O60309	Leucine-rich repeat-containing protein 37A3 OS=Homo sapiens GN=LRRC37A3 PE=2 SV=2 - [L37A3_HUMAN]	180.509	0	0	2.96302e+07	0	0	0
P24043	Laminin subunit alpha-2 OS=Homo sapiens GN=LAMA2 PE=1 SV=4 - [LAMA2_HUMAN]	343.684	0	0	3.63318e+09	0	0	0
P20700	Lamin-B1 OS=Homo sapiens GN=LMNB1 PE=1 SV=2 - [LMNB1_HUMAN]	66.3676	0	0	22426378193	0	0	0
A4D1F6	Leucine-rich repeat and death domain-containing protein 1 OS=Homo sapiens GN=LRRD1 PE=2 SV=2 - [LRRD1_HUMAN]	97.9737	0	0	2.33569e+07	0	0	0
P16109	P-selectin OS=Homo sapiens GN=SELP PE=1 SV=3 - [LYAM3_HUMAN]	90.7732	0	0	1.0175e+07	0	0	0
Q9C000	NACHT, LRR and PYD domains-containing protein 1 OS=Homo sapiens GN=NLRP1 PE=1 SV=1 - [NALP1_HUMAN]	165.76	0	0	6.06942e+06	0	50852897	0
P47972	Neuronal pentraxin-2 OS=Homo sapiens GN=NPTX2 PE=1 SV=2 - [NPTX2_HUMAN]	47.0122	0	0	4.79577e+07	0	0	0
P19338	Nucleolin OS=Homo sapiens GN=NCL PE=1 SV=3 - [NUCL_HUMAN]	76.5684	0	0	0	0	0	0
Q9ULC6	Protein-arginine deiminase type-1 OS=Homo sapiens GN=PADI1 PE=1 SV=2 - [PADI1_HUMAN]	74.6177	0	0	1.29774e+08	0	0	0
Q9UHG3	Prenylcysteine oxidase 1 OS=Homo sapiens GN=PCYOX1 PE=1 SV=3 - [PCYOX_HUMAN]	56.6037	0	0	92832857	0	0	0
O60437	Periplakin OS=Homo sapiens GN=PPL PE=1 SV=4 - [PEPL_HUMAN]	204.623	0	0	7.2193e+08	0	0	6.35699e+07
Q86UU1	Pleckstrin homology-like domain family B member 1 OS=Homo sapiens GN=PHLDB1 PE=1 SV=1 - [PHLB1_HUMAN]	151.068	0	0	0	0	0	0
Q9UKJ1	Paired immunoglobulin-like type 2 receptor alpha OS=Homo sapiens GN=PILRA PE=1 SV=3 - [PILRA_HUMAN]	33.9836	0	0	0	0	0	0
Q9BYK8	Helicase with zinc finger domain 2 OS=Homo sapiens GN=HELZ2 PE=1 SV=6 - [HELZ2_HUMAN]	294.465	0	0	4.76166e+08	0	0	0
Q16401	26S proteasome non-ATPase regulatory subunit 5 OS=Homo sapiens GN=PSMD5 PE=1 SV=3 - [PSMD5_HUMAN]	56.1604	0	0	7.41061e+07	0	0	0
Q7Z6K3	Protein prenyltransferase alpha subunit repeat-containing protein 1 OS=Homo sapiens GN=PTAR1 PE=1 SV=2 - [PTAR1_HUMAN]	46.376	0	0	1.09116e+08	0	0	0
Q15678	Tyrosine-protein phosphatase non-receptor type 14 OS=Homo sapiens GN=PTPN14 PE=1 SV=2 - [PTN14_HUMAN]	135.175	0	0	1.28713e+08	0	0	0
Q99969	Retinoic acid receptor responder protein 2 OS=Homo sapiens GN=RARRES2 PE=1 SV=1 - [RARR2_HUMAN]	18.6058	0	0	764855	0	0	0
P49796	Regulator of G-protein signaling 3 OS=Homo sapiens GN=RGS3 PE=1 SV=2 - [RGS3_HUMAN]	132.252	0	0	3.63335e+07	0	0	0
Q68EM7	Rho GTPase-activating protein 17 OS=Homo sapiens GN=ARHGAP17 PE=1 SV=1 - [RHG17_HUMAN]	95.3773	0	0	0	0	0	0
Q6P4F7	Rho GTPase-activating protein 11A OS=Homo sapiens GN=ARHGAP11A PE=1 SV=2 - [RHGBA_HUMAN]	113.795	0	0	4.5787e+07	0	0	0
P30876	DNA-directed RNA polymerase II subunit RPB2 OS=Homo sapiens GN=POLR2B PE=1 SV=1 - [RPB2_HUMAN]	133.811	0	0	131310434	0	0	0
Q7Z5N4	Protein sidekick-1 OS=Homo sapiens GN=SDK1 PE=1 SV=3 - [SDK1_HUMAN]	241.962	0	0	326586093	1.42782e+06	0	0
P50454	Serpin H1 OS=Homo sapiens GN=SERPINH1 PE=1 SV=2 - [SERPH_HUMAN]	46.4112	0	0	4.19806e+08	0	0	0
Q13103	Secreted phosphoprotein 24 OS=Homo sapiens GN=SPP2 PE=1 SV=1 - [SPP24_HUMAN]	24.3218	0	0	2.48601e+07	0	2.40123e+07	0
Q15714	TSC22 domain family protein 1 OS=Homo sapiens GN=TSC22D1 PE=1 SV=3 - [T22D1_HUMAN]	109.61	0	0	7.86789e+06	0	0	0
Q9Y6A5	Transforming acidic coiled-coil-containing protein 3 OS=Homo sapiens GN=TACC3 PE=1 SV=1 - [TACC3_HUMAN]	90.3038	0	0	38662117	0	0	0
O75529	TAF5-like RNA polymerase II p300/CBP-associated factor-associated factor 65 kDa subunit 5L OS=Homo sapiens GN=TAF5L PE=1 SV=1 - [TAF5L_HUMAN]	66.1137	0	0	5.6547e+06	0	0	0
Q7L7X3	Serine/threonine-protein kinase TAO1 OS=Homo sapiens GN=TAOK1 PE=1 SV=1 - [TAOK1_HUMAN]	115.997	0	0	1.65262e+08	0	0	5.63968e+08
P10646	Tissue factor pathway inhibitor OS=Homo sapiens GN=TFPI PE=1 SV=1 - [TFPI1_HUMAN]	34.992	0	0	595387980	0	2.60092e+08	0
Q9Y4G6	Talin-2 OS=Homo sapiens GN=TLN2 PE=1 SV=4 - [TLN2_HUMAN]	271.443	0	0	5.89778e+07	0	0	0
Q8N7C4	Transmembrane protein 217 OS=Homo sapiens GN=TMEM217 PE=2 SV=1 - [TM217_HUMAN]	26.5645	0	0	5.67405e+06	0	0	0
P48788	Troponin I, fast skeletal muscle OS=Homo sapiens GN=TNNI2 PE=1 SV=2 - [TNNI2_HUMAN]	21.3249	0	0	1.62985e+08	0	3.1929e+08	0
P35443	Thrombospondin-4 OS=Homo sapiens GN=THBS4 PE=1 SV=2 - [TSP4_HUMAN]	105.802	0	0	3.69049e+06	0	5.34761e+07	0
Q9BZF9	Uveal autoantigen with coiled-coil domains and ankyrin repeats OS=Homo sapiens GN=UACA PE=1 SV=2 - [UACA_HUMAN]	162.404	0	0	3.45368e+09	0	0	0
O60293	Zinc finger C3H1 domain-containing protein OS=Homo sapiens GN=ZFC3H1 PE=1 SV=3 - [ZC3H1_HUMAN]	226.214	0	0	6.05349e+07	0	0	0
Q9BRH9	Zinc finger protein 251 OS=Homo sapiens GN=ZNF251 PE=2 SV=4 - [ZN251_HUMAN]	75.7156	0	0	1.39554e+08	0	0	0
O60281	Zinc finger protein 292 OS=Homo sapiens GN=ZNF292 PE=1 SV=3 - [ZN292_HUMAN]	304.623	0	0	9.63566e+08	0	0	0
O43149	Zinc finger ZZ-type and EF-hand domain-containing protein 1 OS=Homo sapiens GN=ZZEF1 PE=1 SV=6 - [ZZEF1_HUMAN]	330.864	0	0	4.40206e+07	0	0	0
Q5THJ4	Vacuolar protein sorting-associated protein 13D OS=Homo sapiens GN=VPS13D PE=1 SV=2 - [VP13D_HUMAN]	491.606	0	0	9.15541e+07	0	0	0
A0A075B6I1	Immunoglobulin lambda variable 4-60 OS=Homo sapiens GN=IGLV4-60 PE=3 SV=1 - [LV460_HUMAN]	12.9793	0	0	2.06005e+07	2.68256e+07	0	2.16363e+07
A0A0C4DH39	Immunoglobulin heavy variable 1-58 OS=Homo sapiens GN=IGHV1-58 PE=3 SV=1 - [HV158_HUMAN]	12.9965	0	0	6.70148e+07	0	0	0
P57077	MAP3K7 C-terminal-like protein OS=Homo sapiens OX=9606 GN=MAP3K7CL PE=1 SV=2 - [M3KCL_HUMAN]	16.3623	0	0	262929820	0	0	0
A0A075B6I4	Immunoglobulin lambda variable 10-54 OS=Homo sapiens GN=IGLV10-54 PE=3 SV=1 - [LVX54_HUMAN]	12.3872	0	0	3.46564e+06	2.88458e+07	2.99119e+06	5.80866e+07
O75044	SLIT-ROBO Rho GTPase-activating protein 2 OS=Homo sapiens GN=SRGAP2 PE=1 SV=3 - [SRGP2_HUMAN]	120.795	0	0	5.87679e+06	0	0	0
Q6ZTR5	Cilia- and flagella-associated protein 47 OS=Homo sapiens OX=9606 GN=CFAP47 PE=2 SV=5 - [CFA47_HUMAN]	361.393	0	0	5.77652e+07	0	0	0
A0A0A0MT89	Immunoglobulin kappa joining 1 OS=Homo sapiens OX=9606 GN=IGKJ1 PE=4 SV=2 - [KJ01_HUMAN]	1.39274	0	0	361737872	127765877	1.13359e+08	0
Q5T6C5	Ataxin-7-like protein 2 OS=Homo sapiens GN=ATXN7L2 PE=2 SV=1 - [AT7L2_HUMAN]	77.1317	0	0	0	91812777	0	0
Q6ZN30	Zinc finger protein basonuclin-2 OS=Homo sapiens GN=BNC2 PE=1 SV=1 - [BNC2_HUMAN]	122.252	0	0	0	243999312	0	0
Q9BWC9	Coiled-coil domain-containing protein 106 OS=Homo sapiens GN=CCDC106 PE=1 SV=1 - [CC106_HUMAN]	32.0124	0	0	0	254662356	0	0
Q9Y6F8	Testis-specific chromodomain protein Y 1 OS=Homo sapiens GN=CDY1 PE=1 SV=1 - [CDY1_HUMAN]	60.4349	0	0	0	107490365	0	0
Q86XI2	Condensin-2 complex subunit G2 OS=Homo sapiens GN=NCAPG2 PE=1 SV=1 - [CNDG2_HUMAN]	130.876	0	0	0	161802212	0	0
O15528	25-hydroxyvitamin D-1 alpha hydroxylase, mitochondrial OS=Homo sapiens GN=CYP27B1 PE=1 SV=1 - [CP27B_HUMAN]	56.4685	0	0	0	3.75023e+06	0	0
Q8TE73	Dynein heavy chain 5, axonemal OS=Homo sapiens GN=DNAH5 PE=1 SV=3 - [DYH5_HUMAN]	528.684	0	0	0	2.40604e+08	0	0
O15552	Free fatty acid receptor 2 OS=Homo sapiens GN=FFAR2 PE=1 SV=1 - [FFAR2_HUMAN]	37.1198	0	0	0	160011729	0	0
Q14192	Four and a half LIM domains protein 2 OS=Homo sapiens GN=FHL2 PE=1 SV=3 - [FHL2_HUMAN]	32.1706	0	0	0	396388569	0	443624946
O95684	FGFR1 oncogene partner OS=Homo sapiens GN=FGFR1OP PE=1 SV=1 - [FR1OP_HUMAN]	43.0389	0	0	0	0	0	0
Q9Y251	Heparanase OS=Homo sapiens GN=HPSE PE=1 SV=2 - [HPSE_HUMAN]	61.1101	0	0	0	2.37856e+07	0	0
P08069	Insulin-like growth factor 1 receptor OS=Homo sapiens GN=IGF1R PE=1 SV=1 - [IGF1R_HUMAN]	154.693	0	0	0	1.11086e+07	0	0
P01854	Immunoglobulin heavy constant epsilon OS=Homo sapiens GN=IGHE PE=1 SV=1 - [IGHE_HUMAN]	46.9893	0	0	0	2.73274e+07	0	0
Q9HB29	Interleukin-1 receptor-like 2 OS=Homo sapiens GN=IL1RL2 PE=1 SV=2 - [ILRL2_HUMAN]	65.3625	0	0	0	0	0	0
Q5T749	Keratinocyte proline-rich protein OS=Homo sapiens GN=KPRP PE=1 SV=1 - [KPRP_HUMAN]	64.0932	0	0	0	4.84372e+06	0	0
O00515	Ladinin-1 OS=Homo sapiens GN=LAD1 PE=1 SV=2 - [LAD1_HUMAN]	57.0968	0	0	0	151676302	0	0
Q9H069	Leucine-rich repeat-containing protein 48 OS=Homo sapiens GN=LRRC48 PE=2 SV=2 - [LRC48_HUMAN]	61.0157	0	0	0	1.52094e+09	0	0
Q7Z7M0	Multiple epidermal growth factor-like domains protein 8 OS=Homo sapiens GN=MEGF8 PE=1 SV=2 - [MEGF8_HUMAN]	302.902	0	0	0	1.80265e+07	0	0
Q9Y2G1	Myelin regulatory factor OS=Homo sapiens GN=MYRF PE=1 SV=3 - [MRF_HUMAN]	124.319	0	0	0	0	0	0
Q9HC84	Mucin-5B OS=Homo sapiens GN=MUC5B PE=1 SV=3 - [MUC5B_HUMAN]	595.96	0	0	0	0	0	0
Q9BZQ4	Nicotinamide/nicotinic acid mononucleotide adenylyltransferase 2 OS=Homo sapiens GN=NMNAT2 PE=1 SV=1 - [NMNA2_HUMAN]	34.4164	0	0	0	21047139	0	0
O43157	Plexin-B1 OS=Homo sapiens GN=PLXNB1 PE=1 SV=3 - [PLXB1_HUMAN]	232.151	0	0	0	0	0	0
P30566	Adenylosuccinate lyase OS=Homo sapiens GN=ADSL PE=1 SV=2 - [PUR8_HUMAN]	54.854	0	0	0	2587177488	0	0
P78509	Reelin OS=Homo sapiens GN=RELN PE=1 SV=3 - [RELN_HUMAN]	388.137	0	0	0	7.89087e+06	0	0
P34096	Ribonuclease 4 OS=Homo sapiens GN=RNASE4 PE=1 SV=3 - [RNAS4_HUMAN]	16.8294	0	0	0	6.53525e+06	0	2.39909e+06
P11277	Spectrin beta chain, erythrocytic OS=Homo sapiens GN=SPTB PE=1 SV=5 - [SPTB1_HUMAN]	246.316	0	0	0	3.9825e+07	0	0
Q7RTU9	Stereocilin OS=Homo sapiens GN=STRC PE=2 SV=1 - [STRC_HUMAN]	192.844	0	0	0	0	0	0
Q5T5J6	Transcriptional protein SWT1 OS=Homo sapiens GN=SWT1 PE=2 SV=1 - [SWT1_HUMAN]	103.157	0	0	0	1.14541e+07	0	0
P01266	Thyroglobulin OS=Homo sapiens GN=TG PE=1 SV=5 - [THYG_HUMAN]	304.594	0	0	0	3.2645e+06	0	0
Q9H2K2	Tankyrase-2 OS=Homo sapiens GN=TNKS2 PE=1 SV=1 - [TNKS2_HUMAN]	126.838	0	0	0	1917855524	0	0
P11387	DNA topoisomerase 1 OS=Homo sapiens GN=TOP1 PE=1 SV=2 - [TOP1_HUMAN]	90.6689	0	0	0	0	0	0
Q9Y4A5	Transformation/transcription domain-associated protein OS=Homo sapiens GN=TRRAP PE=1 SV=3 - [TRRAP_HUMAN]	437.318	0	0	0	4.53494e+07	0	0
P51809	Vesicle-associated membrane protein 7 OS=Homo sapiens GN=VAMP7 PE=1 SV=3 - [VAMP7_HUMAN]	24.919	0	0	0	0	0	0
O95785	Protein Wiz OS=Homo sapiens GN=WIZ PE=1 SV=2 - [WIZ_HUMAN]	178.563	0	0	0	0	0	0
Q9Y6F6	Protein MRVI1 OS=Homo sapiens OX=9606 GN=MRVI1 PE=1 SV=4 - [MRVI1_HUMAN]	97.8964	0	0	0	106657126	0	31843633
Q9H9F9	Actin-related protein 5 OS=Homo sapiens GN=ACTR5 PE=1 SV=2 - [ARP5_HUMAN]	68.2543	0	0	0	0	0	0
Q14457	Beclin-1 OS=Homo sapiens GN=BECN1 PE=1 SV=2 - [BECN1_HUMAN]	51.8634	0	0	0	0	0	0
Q6ZP65	Bicaudal D-related protein 1 OS=Homo sapiens GN=CCDC64 PE=2 SV=2 - [BICR1_HUMAN]	64.8007	0	0	0	0	0	0
P22003	Bone morphogenetic protein 5 OS=Homo sapiens GN=BMP5 PE=2 SV=1 - [BMP5_HUMAN]	51.704	0	0	0	0	0	0
Q8NCB2	CaM kinase-like vesicle-associated protein OS=Homo sapiens GN=CAMKV PE=1 SV=2 - [CAMKV_HUMAN]	54.3202	0	0	0	0	0	0
Q7Z624	Calmodulin-lysine N-methyltransferase OS=Homo sapiens GN=CAMKMT PE=1 SV=2 - [CMKMT_HUMAN]	36.1052	0	0	0	0	0	0
P02452	Collagen alpha-1(I) chain OS=Homo sapiens GN=COL1A1 PE=1 SV=5 - [CO1A1_HUMAN]	138.857	0	0	0	0	0	0
P08123	Collagen alpha-2(I) chain OS=Homo sapiens GN=COL1A2 PE=1 SV=7 - [CO1A2_HUMAN]	129.235	0	0	0	0	0	0
P02461	Collagen alpha-1(III) chain OS=Homo sapiens GN=COL3A1 PE=1 SV=4 - [CO3A1_HUMAN]	138.479	0	0	0	0	0	0
Q14195	Dihydropyrimidinase-related protein 3 OS=Homo sapiens GN=DPYSL3 PE=1 SV=1 - [DPYL3_HUMAN]	61.9241	0	0	0	0	0	0
Q9P225	Dynein heavy chain 2, axonemal OS=Homo sapiens GN=DNAH2 PE=2 SV=3 - [DYH2_HUMAN]	507.375	0	0	0	0	0	0
Q03001	Dystonin OS=Homo sapiens GN=DST PE=1 SV=4 - [DYST_HUMAN]	860.127	0	0	0	0	1.55983e+09	0
Q6SJ93	Protein FAM111B OS=Homo sapiens GN=FAM111B PE=1 SV=1 - [F111B_HUMAN]	84.6203	0	0	0	0	0	0
P16402	Histone H1.3 OS=Homo sapiens GN=HIST1H1D PE=1 SV=2 - [H13_HUMAN]	22.3363	0	0	0	0	0	0
Q96RY7	Intraflagellar transport protein 140 homolog OS=Homo sapiens GN=IFT140 PE=1 SV=1 - [IF140_HUMAN]	165.087	0	0	0	0	0	7.34376e+07
Q9NXR8	Inhibitor of growth protein 3 OS=Homo sapiens GN=ING3 PE=1 SV=2 - [ING3_HUMAN]	46.7132	0	0	0	0	0	0
Q8N201	Integrator complex subunit 1 OS=Homo sapiens GN=INTS1 PE=1 SV=2 - [INT1_HUMAN]	244.143	0	0	0	0	0	0
Q13683	Integrin alpha-7 OS=Homo sapiens GN=ITGA7 PE=1 SV=3 - [ITA7_HUMAN]	128.866	0	0	0	0	0	0
Q16706	Alpha-mannosidase 2 OS=Homo sapiens GN=MAN2A1 PE=1 SV=2 - [MA2A1_HUMAN]	131.057	0	0	0	0	0	0
Q9H306	Matrix metalloproteinase-27 OS=Homo sapiens GN=MMP27 PE=1 SV=2 - [MMP27_HUMAN]	58.988	0	0	0	0	0	0
Q9BQI9	Nuclear receptor-interacting protein 2 OS=Homo sapiens GN=NRIP2 PE=1 SV=3 - [NRIP2_HUMAN]	31.3112	0	0	0	0	0	0
P30989	Neurotensin receptor type 1 OS=Homo sapiens GN=NTSR1 PE=1 SV=2 - [NTR1_HUMAN]	46.2289	0	0	0	0	0	0
Q99447	Ethanolamine-phosphate cytidylyltransferase OS=Homo sapiens GN=PCYT2 PE=1 SV=1 - [PCY2_HUMAN]	43.8079	0	0	0	0	0	0
P51805	Plexin-A3 OS=Homo sapiens GN=PLXNA3 PE=1 SV=2 - [PLXA3_HUMAN]	207.57	0	0	0	0	0	0
Q8ND90	Paraneoplastic antigen Ma1 OS=Homo sapiens GN=PNMA1 PE=1 SV=2 - [PNMA1_HUMAN]	39.7363	0	0	0	0	0	0
Q96I34	Protein phosphatase 1 regulatory subunit 16A OS=Homo sapiens GN=PPP1R16A PE=1 SV=1 - [PP16A_HUMAN]	57.7753	0	0	0	0	0	0
Q8WUK0	Phosphatidylglycerophosphatase and protein-tyrosine phosphatase 1 OS=Homo sapiens GN=PTPMT1 PE=1 SV=1 - [PTPM1_HUMAN]	22.8291	0	0	0	0	0	0
P15151	Poliovirus receptor OS=Homo sapiens GN=PVR PE=1 SV=2 - [PVR_HUMAN]	45.2738	0	0	0	0	2.6206e+06	0
Q8WZA2	Rap guanine nucleotide exchange factor 4 OS=Homo sapiens GN=RAPGEF4 PE=1 SV=1 - [RPGF4_HUMAN]	115.448	0	0	0	0	0	0
O15126	Secretory carrier-associated membrane protein 1 OS=Homo sapiens GN=SCAMP1 PE=1 SV=2 - [SCAM1_HUMAN]	37.8958	0	0	0	0	0	0
O75533	Splicing factor 3B subunit 1 OS=Homo sapiens GN=SF3B1 PE=1 SV=3 - [SF3B1_HUMAN]	145.738	0	0	0	0	0	18531320
Q14515	SPARC-like protein 1 OS=Homo sapiens GN=SPARCL1 PE=1 SV=2 - [SPRL1_HUMAN]	75.1613	0	0	0	0	0	0
Q8TDW5	Synaptotagmin-like protein 5 OS=Homo sapiens GN=SYTL5 PE=1 SV=1 - [SYTL5_HUMAN]	81.4723	0	0	0	0	0	0
O60343	TBC1 domain family member 4 OS=Homo sapiens GN=TBC1D4 PE=1 SV=2 - [TBCD4_HUMAN]	146.471	0	0	0	0	0	0
Q9BX84	Transient receptor potential cation channel subfamily M member 6 OS=Homo sapiens GN=TRPM6 PE=1 SV=2 - [TRPM6_HUMAN]	231.56	0	0	0	0	0	0
A6PVC2	Protein monoglycylase TTLL8 OS=Homo sapiens GN=TTLL8 PE=2 SV=4 - [TTLL8_HUMAN]	94.616	0	0	0	0	0	0
Q96RL7	Vacuolar protein sorting-associated protein 13A OS=Homo sapiens GN=VPS13A PE=1 SV=2 - [VP13A_HUMAN]	360.047	0	0	0	0	0	0
Q9Y4B6	Protein VPRBP OS=Homo sapiens GN=VPRBP PE=1 SV=3 - [VPRBP_HUMAN]	168.9	0	0	0	0	0	0
B1ANS9	WD repeat-containing protein 64 OS=Homo sapiens GN=WDR64 PE=2 SV=1 - [WDR64_HUMAN]	123.553	0	0	0	0	0	0
Q08AH1	Acyl-coenzyme A synthetase ACSM1, mitochondrial OS=Homo sapiens GN=ACSM1 PE=1 SV=1 - [ACSM1_HUMAN]	65.2314	0	0	0	0	0	0
O95831	Apoptosis-inducing factor 1, mitochondrial OS=Homo sapiens GN=AIFM1 PE=1 SV=1 - [AIFM1_HUMAN]	66.8589	0	0	0	0	0	0
Q9BXS5	AP-1 complex subunit mu-1 OS=Homo sapiens GN=AP1M1 PE=1 SV=3 - [AP1M1_HUMAN]	48.5561	0	0	0	0	0	0
P55064	Aquaporin-5 OS=Homo sapiens GN=AQP5 PE=1 SV=1 - [AQP5_HUMAN]	28.2741	0	0	0	0	0	0
A8MVX0	Rho guanine nucleotide exchange factor 33 OS=Homo sapiens GN=ARHGEF33 PE=2 SV=2 - [ARG33_HUMAN]	94.5736	0	0	0	0	0	0
Q9NZN5	Rho guanine nucleotide exchange factor 12 OS=Homo sapiens GN=ARHGEF12 PE=1 SV=1 - [ARHGC_HUMAN]	173.125	0	0	0	0	0	0
P00966	Argininosuccinate synthase OS=Homo sapiens GN=ASS1 PE=1 SV=2 - [ASSY_HUMAN]	46.501	0	0	0	0	0	0
P06576	ATP synthase subunit beta, mitochondrial OS=Homo sapiens GN=ATP5B PE=1 SV=3 - [ATPB_HUMAN]	56.5246	0	0	0	0	0	0
Q8WWM7	Ataxin-2-like protein OS=Homo sapiens GN=ATXN2L PE=1 SV=2 - [ATX2L_HUMAN]	113.304	0	0	0	0	0	3.05638e+06
O14867	Transcription regulator protein BACH1 OS=Homo sapiens GN=BACH1 PE=1 SV=2 - [BACH1_HUMAN]	81.9057	0	0	0	0	0	0
P13497	Bone morphogenetic protein 1 OS=Homo sapiens GN=BMP1 PE=1 SV=2 - [BMP1_HUMAN]	111.178	0	0	0	0	0	0
Q13901	Nuclear nucleic acid-binding protein C1D OS=Homo sapiens GN=C1D PE=1 SV=1 - [C1D_HUMAN]	16.0093	0	0	0	0	0	0
Q7Z3S7	Voltage-dependent calcium channel subunit alpha-2/delta-4 OS=Homo sapiens GN=CACNA2D4 PE=1 SV=2 - [CA2D4_HUMAN]	127.856	0	0	0	0	0	0
P07858	Cathepsin B OS=Homo sapiens GN=CTSB PE=1 SV=3 - [CATB_HUMAN]	37.7968	0	0	0	0	0	0
P48960	CD97 antigen OS=Homo sapiens GN=CD97 PE=1 SV=4 - [CD97_HUMAN]	91.8091	0	0	0	0	0	0
O94921	Cyclin-dependent kinase 14 OS=Homo sapiens GN=CDK14 PE=1 SV=3 - [CDK14_HUMAN]	53.0233	0	0	0	0	0	0
P10809	60 kDa heat shock protein, mitochondrial OS=Homo sapiens GN=HSPD1 PE=1 SV=2 - [CH60_HUMAN]	61.0164	0	0	0	0	0	0
Q96GE9	Distal membrane-arm assembly complex protein 1 OS=Homo sapiens GN=DMAC1 PE=1 SV=1 - [DMAC1_HUMAN]	12.2493	0	0	0	0	0	0
Q8N6U2	Putative uncharacterized protein encoded by LINC00612 OS=Homo sapiens GN=LINC00612 PE=5 SV=1 - [CL033_HUMAN]	18.3579	0	0	0	0	0	0
P78369	Claudin-10 OS=Homo sapiens GN=CLDN10 PE=2 SV=2 - [CLD10_HUMAN]	24.4721	0	0	0	0	0	0
P26992	Ciliary neurotrophic factor receptor subunit alpha OS=Homo sapiens GN=CNTFR PE=1 SV=2 - [CNTFR_HUMAN]	40.6075	0	0	0	0	0	0
Q9Y5Q5	Atrial natriuretic peptide-converting enzyme OS=Homo sapiens GN=CORIN PE=1 SV=2 - [CORIN_HUMAN]	116.409	0	0	0	0	0	0
Q5IJ48	Protein crumbs homolog 2 OS=Homo sapiens GN=CRB2 PE=1 SV=2 - [CRUM2_HUMAN]	134.176	0	0	0	0	0	0
Q9P1A6	Disks large-associated protein 2 OS=Homo sapiens GN=DLGAP2 PE=1 SV=4 - [DLGP2_HUMAN]	117.546	0	0	0	0	0	0
P50570	Dynamin-2 OS=Homo sapiens GN=DNM2 PE=1 SV=2 - [DYN2_HUMAN]	98.0032	0	0	0	0	0	0
Q5THR3	EF-hand calcium-binding domain-containing protein 6 OS=Homo sapiens GN=EFCAB6 PE=1 SV=1 - [EFCB6_HUMAN]	172.82	0	0	0	0	0	0
Q05BV3	Echinoderm microtubule-associated protein-like 5 OS=Homo sapiens GN=EML5 PE=2 SV=3 - [EMAL5_HUMAN]	219.287	0	0	0	0	0	0
P29323	Ephrin type-B receptor 2 OS=Homo sapiens GN=EPHB2 PE=1 SV=5 - [EPHB2_HUMAN]	117.417	0	0	0	0	0	0
Q8WW52	Protein FAM151A OS=Homo sapiens GN=FAM151A PE=2 SV=2 - [F151A_HUMAN]	63.9871	0	0	0	0	0	1.58584e+07
P98095	Fibulin-2 OS=Homo sapiens GN=FBLN2 PE=1 SV=2 - [FBLN2_HUMAN]	126.489	0	0	0	0	0	0
P22455	Fibroblast growth factor receptor 4 OS=Homo sapiens GN=FGFR4 PE=1 SV=2 - [FGFR4_HUMAN]	87.899	0	0	0	0	0	0
P35573	Glycogen debranching enzyme OS=Homo sapiens GN=AGL PE=1 SV=3 - [GDE_HUMAN]	174.652	0	0	0	0	0	0
O14793	Growth/differentiation factor 8 OS=Homo sapiens GN=MSTN PE=1 SV=1 - [GDF8_HUMAN]	42.7225	0	0	0	0	0	0
P52306	Rap1 GTPase-GDP dissociation stimulator 1 OS=Homo sapiens GN=RAP1GDS1 PE=1 SV=3 - [GDS1_HUMAN]	66.2745	0	0	0	0	0	0
Q14451	Growth factor receptor-bound protein 7 OS=Homo sapiens GN=GRB7 PE=1 SV=2 - [GRB7_HUMAN]	59.6434	0	0	0	0	0	0
Q99075	Proheparin-binding EGF-like growth factor OS=Homo sapiens GN=HBEGF PE=1 SV=1 - [HBEGF_HUMAN]	23.0523	0	0	0	0	0	0
Q12766	HMG domain-containing protein 3 OS=Homo sapiens GN=HMGXB3 PE=2 SV=2 - [HMGX3_HUMAN]	168.228	0	0	0	0	0	0
Q92743	Serine protease HTRA1 OS=Homo sapiens GN=HTRA1 PE=1 SV=1 - [HTRA1_HUMAN]	51.2546	0	0	0	0	0	0
Q9Y6M1	Insulin-like growth factor 2 mRNA-binding protein 2 OS=Homo sapiens GN=IGF2BP2 PE=1 SV=2 - [IF2B2_HUMAN]	66.0806	0	0	0	0	0	0
Q9NQX7	Integral membrane protein 2C OS=Homo sapiens GN=ITM2C PE=1 SV=1 - [ITM2C_HUMAN]	30.2045	0	0	0	0	0	0
P12277	Creatine kinase B-type OS=Homo sapiens GN=CKB PE=1 SV=1 - [KCRB_HUMAN]	42.6173	0	0	0	0	0	0
Q9NS86	LanC-like protein 2 OS=Homo sapiens GN=LANCL2 PE=1 SV=1 - [LANC2_HUMAN]	50.8214	0	0	0	0	0	0
Q9Y234	Lipoyltransferase 1, mitochondrial OS=Homo sapiens GN=LIPT1 PE=1 SV=1 - [LIPT_HUMAN]	42.4518	0	0	0	0	0	0
O95867	Lymphocyte antigen 6 complex locus protein G6c OS=Homo sapiens GN=LY6G6C PE=1 SV=1 - [LY66C_HUMAN]	13.8118	0	0	0	0	0	0
P55083	Microfibril-associated glycoprotein 4 OS=Homo sapiens GN=MFAP4 PE=1 SV=2 - [MFAP4_HUMAN]	28.6299	0	0	0	0	0	8.32158e+07
P40692	DNA mismatch repair protein Mlh1 OS=Homo sapiens GN=MLH1 PE=1 SV=1 - [MLH1_HUMAN]	84.548	0	0	0	0	0	0
Q99542	Matrix metalloproteinase-19 OS=Homo sapiens GN=MMP19 PE=1 SV=1 - [MMP19_HUMAN]	57.3208	0	0	0	0	0	0
Q99102	Mucin-4 OS=Homo sapiens GN=MUC4 PE=1 SV=4 - [MUC4_HUMAN]	231.373	0	0	0	0	0	0
Q9NR99	Matrix-remodeling-associated protein 5 OS=Homo sapiens GN=MXRA5 PE=2 SV=3 - [MXRA5_HUMAN]	311.955	0	0	0	0	0	0
Q9Y2A7	Nck-associated protein 1 OS=Homo sapiens GN=NCKAP1 PE=1 SV=1 - [NCKP1_HUMAN]	128.707	0	0	0	0	0	0
P17677	Neuromodulin OS=Homo sapiens GN=GAP43 PE=1 SV=1 - [NEUM_HUMAN]	24.7879	0	0	0	0	0	0
Q58A45	PAB-dependent poly(A)-specific ribonuclease subunit PAN3 OS=Homo sapiens GN=PAN3 PE=1 SV=3 - [PAN3_HUMAN]	95.5522	0	0	0	0	0	0
Q9GZU2	Paternally-expressed gene 3 protein OS=Homo sapiens GN=PEG3 PE=1 SV=1 - [PEG3_HUMAN]	180.715	0	0	0	0	0	0
Q9BRX2	Protein pelota homolog OS=Homo sapiens GN=PELO PE=1 SV=2 - [PELO_HUMAN]	43.332	0	0	0	0	0	0
P54277	PMS1 protein homolog 1 OS=Homo sapiens GN=PMS1 PE=1 SV=1 - [PMS1_HUMAN]	105.764	0	0	0	0	0	0
P05187	Alkaline phosphatase, placental type OS=Homo sapiens GN=ALPP PE=1 SV=2 - [PPB1_HUMAN]	57.9173	0	0	0	0	0	0
O43490	Prominin-1 OS=Homo sapiens GN=PROM1 PE=1 SV=1 - [PROM1_HUMAN]	97.1401	0	0	0	0	0	0
P31939	Bifunctional purine biosynthesis protein PURH OS=Homo sapiens GN=ATIC PE=1 SV=3 - [PUR9_HUMAN]	64.5753	0	0	0	0	0	0
P27708	CAD protein OS=Homo sapiens GN=CAD PE=1 SV=3 - [PYR1_HUMAN]	242.829	0	0	0	0	0	0
Q8TBN0	Guanine nucleotide exchange factor for Rab-3A OS=Homo sapiens GN=RAB3IL1 PE=1 SV=1 - [R3GEF_HUMAN]	42.6096	0	0	0	0	255232151	0
Q8NET4	Retrotransposon gag domain-containing protein 1 OS=Homo sapiens GN=RGAG1 PE=1 SV=1 - [RGAG1_HUMAN]	144.183	0	0	0	0	35599203	4.16191e+07
Q5TBB1	Ribonuclease H2 subunit B OS=Homo sapiens GN=RNASEH2B PE=1 SV=1 - [RNH2B_HUMAN]	35.1164	0	0	0	0	0	0
P13866	Sodium/glucose cotransporter 1 OS=Homo sapiens GN=SLC5A1 PE=1 SV=1 - [SC5A1_HUMAN]	73.4493	0	0	0	0	0	0
Q9H3T2	Semaphorin-6C OS=Homo sapiens GN=SEMA6C PE=2 SV=4 - [SEM6C_HUMAN]	99.6238	0	0	0	0	0	0
Q6PI26	Protein SHQ1 homolog OS=Homo sapiens GN=SHQ1 PE=1 SV=2 - [SHQ1_HUMAN]	65.0845	0	0	0	0	0	0
P12931	Proto-oncogene tyrosine-protein kinase Src OS=Homo sapiens GN=SRC PE=1 SV=3 - [SRC_HUMAN]	59.797	0	0	0	0	0	0
Q9NRP7	Serine/threonine-protein kinase 36 OS=Homo sapiens GN=STK36 PE=1 SV=2 - [STK36_HUMAN]	143.903	0	0	0	0	0	0
Q13277	Syntaxin-3 OS=Homo sapiens GN=STX3 PE=1 SV=3 - [STX3_HUMAN]	33.1344	0	0	0	0	0	0
Q96RS0	Trimethylguanosine synthase OS=Homo sapiens GN=TGS1 PE=1 SV=3 - [TGS1_HUMAN]	96.5597	0	0	0	0	0	0
Q04725	Transducin-like enhancer protein 2 OS=Homo sapiens GN=TLE2 PE=1 SV=2 - [TLE2_HUMAN]	79.7908	0	0	0	0	0	0
Q5T3F8	CSC1-like protein 2 OS=Homo sapiens GN=TMEM63B PE=1 SV=1 - [CSCL2_HUMAN]	94.8961	0	0	0	0	0	0
Q03169	Tumor necrosis factor alpha-induced protein 2 OS=Homo sapiens GN=TNFAIP2 PE=1 SV=2 - [TNAP2_HUMAN]	72.6161	0	0	0	0	0	0
P00750	Tissue-type plasminogen activator OS=Homo sapiens GN=PLAT PE=1 SV=1 - [TPA_HUMAN]	62.8759	0	0	0	0	0	0
Q9ULQ1	Two pore calcium channel protein 1 OS=Homo sapiens GN=TPCN1 PE=1 SV=3 - [TPC1_HUMAN]	94.0858	0	0	0	0	0	0
P12270	Nucleoprotein TPR OS=Homo sapiens GN=TPR PE=1 SV=3 - [TPR_HUMAN]	267.131	0	0	0	0	0	0
O60635	Tetraspanin-1 OS=Homo sapiens GN=TSPAN1 PE=1 SV=2 - [TSN1_HUMAN]	26.2832	0	0	0	0	0	0
O43657	Tetraspanin-6 OS=Homo sapiens GN=TSPAN6 PE=1 SV=1 - [TSN6_HUMAN]	27.5451	0	0	0	0	0	0
Q70CQ2	Ubiquitin carboxyl-terminal hydrolase 34 OS=Homo sapiens GN=USP34 PE=1 SV=2 - [UBP34_HUMAN]	403.973	0	0	0	0	5.34909e+06	0
Q9H9H4	Vacuolar protein sorting-associated protein 37B OS=Homo sapiens GN=VPS37B PE=1 SV=1 - [VP37B_HUMAN]	31.2875	0	0	0	0	0	0
A5D8V6	Vacuolar protein sorting-associated protein 37C OS=Homo sapiens GN=VPS37C PE=1 SV=2 - [VP37C_HUMAN]	38.6346	0	0	0	0	0	0
O75351	Vacuolar protein sorting-associated protein 4B OS=Homo sapiens GN=VPS4B PE=1 SV=2 - [VPS4B_HUMAN]	49.2715	0	0	0	0	0	0
Q9H6S0	Probable ATP-dependent RNA helicase YTHDC2 OS=Homo sapiens GN=YTHDC2 PE=1 SV=2 - [YTDC2_HUMAN]	160.147	0	0	0	0	0	0
Q96PV7	Protein FAM193B OS=Homo sapiens GN=FAM193B PE=2 SV=3 - [F193B_HUMAN]	96.4823	0	0	0	0	0	0
P42356	Phosphatidylinositol 4-kinase alpha OS=Homo sapiens GN=PI4KA PE=1 SV=4 - [PI4KA_HUMAN]	236.678	0	0	0	0	0	0
A0A087WSZ9	T cell receptor alpha variable 30 OS=Homo sapiens OX=9606 GN=TRAV30 PE=3 SV=1 - [TVA30_HUMAN]	12.5744	0	0	0	0	0	0
Q7Z3E5	LisH domain-containing protein ARMC9 OS=Homo sapiens OX=9606 GN=ARMC9 PE=1 SV=3 - [ARMC9_HUMAN]	91.761	0	0	0	0	9.93138e+07	0
Q7Z442	Polycystic kidney disease protein 1-like 2 OS=Homo sapiens OX=9606 GN=PKD1L2 PE=1 SV=5 - [PK1L2_HUMAN]	272.34	0	0	0	0	0	0
Q8WVL7	Ankyrin repeat domain-containing protein 49 OS=Homo sapiens GN=ANKRD49 PE=1 SV=1 - [ANR49_HUMAN]	27.2735	0	0	0	0	2.44427e+07	0
Q8ND61	Uncharacterized protein C3orf20 OS=Homo sapiens GN=C3orf20 PE=2 SV=2 - [CC020_HUMAN]	101.202	0	0	0	0	128890192	0
Q9UMD9	Collagen alpha-1(XVII) chain OS=Homo sapiens GN=COL17A1 PE=1 SV=3 - [COHA1_HUMAN]	150.326	0	0	0	0	4.19009e+10	0
Q1W6H9	Protein FAM110C OS=Homo sapiens GN=FAM110C PE=1 SV=2 - [F110C_HUMAN]	33.8425	0	0	0	0	2.1305e+08	0
Q08378	Golgin subfamily A member 3 OS=Homo sapiens GN=GOLGA3 PE=1 SV=2 - [GOGA3_HUMAN]	167.252	0	0	0	0	6.58392e+08	0
Q14789	Golgin subfamily B member 1 OS=Homo sapiens GN=GOLGB1 PE=1 SV=2 - [GOGB1_HUMAN]	375.79	0	0	0	0	1.06422e+09	0
Q15751	Probable E3 ubiquitin-protein ligase HERC1 OS=Homo sapiens GN=HERC1 PE=1 SV=2 - [HERC1_HUMAN]	531.891	0	0	0	0	2.03442e+08	0
Q9Y2K7	Lysine-specific demethylase 2A OS=Homo sapiens GN=KDM2A PE=1 SV=3 - [KDM2A_HUMAN]	132.708	0	0	0	0	1.06844e+06	0
Q9UIL4	Kinesin-like protein KIF25 OS=Homo sapiens GN=KIF25 PE=2 SV=2 - [KIF25_HUMAN]	40.6611	0	0	0	0	3.03282e+07	0
Q99759	Mitogen-activated protein kinase kinase kinase 3 OS=Homo sapiens GN=MAP3K3 PE=1 SV=2 - [M3K3_HUMAN]	70.8534	0	0	0	0	2.29772e+08	0
P21439	Multidrug resistance protein 3 OS=Homo sapiens GN=ABCB4 PE=1 SV=2 - [MDR3_HUMAN]	141.434	0	0	0	0	1.00552e+09	0
Q9BUN1	Protein MENT OS=Homo sapiens GN=MENT PE=2 SV=1 - [MENT_HUMAN]	36.7463	0	0	0	0	3.69515e+07	0
Q6NUT3	Major facilitator superfamily domain-containing protein 12 OS=Homo sapiens GN=MFSD12 PE=1 SV=2 - [MFS12_HUMAN]	52.041	0	0	0	0	8.7031e+07	0
P51512	Matrix metalloproteinase-16 OS=Homo sapiens GN=MMP16 PE=1 SV=2 - [MMP16_HUMAN]	69.477	0	0	0	0	3.46468e+08	1.42639e+08
O00459	Phosphatidylinositol 3-kinase regulatory subunit beta OS=Homo sapiens GN=PIK3R2 PE=1 SV=2 - [P85B_HUMAN]	81.4949	0	0	0	0	6.93525e+07	0
B2RC85	Radial spoke head 10 homolog B2 OS=Homo sapiens GN=RSPH10B2 PE=2 SV=2 - [R10B2_HUMAN]	100.483	0	0	0	0	4675160059	0
Q2M1Z3	Rho GTPase-activating protein 31 OS=Homo sapiens GN=ARHGAP31 PE=1 SV=2 - [RHG31_HUMAN]	156.888	0	0	0	0	7.72258e+08	0
Q9NXZ1	Sarcoma antigen 1 OS=Homo sapiens GN=SAGE1 PE=1 SV=2 - [SAGE1_HUMAN]	99.1621	0	0	0	0	1.67595e+08	0
Q5TEA6	Protein sel-1 homolog 2 OS=Homo sapiens GN=SEL1L2 PE=1 SV=2 - [SE1L2_HUMAN]	77.9142	0	0	0	0	3.58405e+06	0
Q9P0V9	Septin-10 OS=Homo sapiens GN=SEPT10 PE=1 SV=2 - [SEP10_HUMAN]	52.5596	0	0	0	0	1.16293e+06	0
P0C6A0	GATA-type zinc finger protein 1 OS=Homo sapiens GN=ZGLP1 PE=2 SV=1 - [ZGLP1_HUMAN]	29.6089	0	0	0	0	18675642	0
P0C221	Coiled-coil domain-containing protein 175 OS=Homo sapiens GN=CCDC175 PE=2 SV=2 - [CC175_HUMAN]	93.5672	0	0	0	0	61428846849	0
Q07075	Glutamyl aminopeptidase OS=Homo sapiens GN=ENPEP PE=1 SV=3 - [AMPE_HUMAN]	109.176	0	0	0	0	0	0
P16157	Ankyrin-1 OS=Homo sapiens GN=ANK1 PE=1 SV=3 - [ANK1_HUMAN]	206.137	0	0	0	0	0	1.22783e+07
O14520	Aquaporin-7 OS=Homo sapiens GN=AQP7 PE=1 SV=1 - [AQP7_HUMAN]	37.2073	0	0	0	0	0	0
Q14677	Clathrin interactor 1 OS=Homo sapiens GN=CLINT1 PE=1 SV=1 - [EPN4_HUMAN]	68.2158	0	0	0	0	0	4.40824e+08
Q32MH5	Protein FAM214A OS=Homo sapiens GN=FAM214A PE=1 SV=2 - [F214A_HUMAN]	121.594	0	0	0	0	0	2.81382e+08
P78368	Casein kinase I isoform gamma-2 OS=Homo sapiens GN=CSNK1G2 PE=1 SV=1 - [KC1G2_HUMAN]	47.4272	0	0	0	0	0	73239032
P06858	Lipoprotein lipase OS=Homo sapiens GN=LPL PE=1 SV=1 - [LIPL_HUMAN]	53.1289	0	0	0	0	0	0
O75970	Multiple PDZ domain protein OS=Homo sapiens GN=MPDZ PE=1 SV=2 - [MPDZ_HUMAN]	221.481	0	0	0	0	0	0
P08473	Neprilysin OS=Homo sapiens GN=MME PE=1 SV=2 - [NEP_HUMAN]	85.4599	0	0	0	0	0	3.20467e+07
O14841	5-oxoprolinase OS=Homo sapiens GN=OPLAH PE=1 SV=3 - [OPLA_HUMAN]	137.371	0	0	0	0	0	2.51831e+07
P14222	Perforin-1 OS=Homo sapiens GN=PRF1 PE=1 SV=1 - [PERF_HUMAN]	61.3387	0	0	0	0	0	2.80949e+07
Q8N122	Regulatory-associated protein of mTOR OS=Homo sapiens GN=RPTOR PE=1 SV=1 - [RPTOR_HUMAN]	148.942	0	0	0	0	0	133104
Q9UIF3	Tektin-2 OS=Homo sapiens GN=TEKT2 PE=1 SV=1 - [TEKT2_HUMAN]	49.6414	0	0	0	0	0	56499465
Q9NT68	Teneurin-2 OS=Homo sapiens GN=TENM2 PE=1 SV=3 - [TEN2_HUMAN]	307.592	0	0	0	0	0	57366024
O75962	Triple functional domain protein OS=Homo sapiens GN=TRIO PE=1 SV=2 - [TRIO_HUMAN]	346.683	0	0	0	0	0	2.54716e+09
Q15650	Activating signal cointegrator 1 OS=Homo sapiens GN=TRIP4 PE=1 SV=4 - [TRIP4_HUMAN]	66.1049	0	0	0	0	0	7.68952e+08
P61421	V-type proton ATPase subunit d 1 OS=Homo sapiens GN=ATP6V0D1 PE=1 SV=1 - [VA0D1_HUMAN]	40.3032	0	0	0	0	0	76208144
C9JN71	Zinc finger protein 878 OS=Homo sapiens GN=ZNF878 PE=3 SV=2 - [ZN878_HUMAN]	61.5004	0	0	0	0	0	12392594418
Q5TCQ9	Membrane-associated guanylate kinase, WW and PDZ domain-containing protein 3 OS=Homo sapiens OX=9606 GN=MAGI3 PE=1 SV=3 - [MAGI3_HUMAN]	162.848	0	0	0	0	0	7.78632e+07
A0A075B6K6	Immunoglobulin lambda variable 4-3 OS=Homo sapiens GN=IGLV4-3 PE=3 SV=1 - [LV403_HUMAN]	13.3214	0	0	0	0	0	16882936
P82921	28S ribosomal protein S21, mitochondrial OS=Homo sapiens OX=9606 GN=MRPS21 PE=1 SV=3 - [RT21_HUMAN]	10.6814	0	0	0	0	0	8.14713e+06
P11171	Protein 4.1 OS=Homo sapiens GN=EPB41 PE=1 SV=4 - [41_HUMAN]	96.9573	0	0	0	0	0	0
Q9H221	ATP-binding cassette sub-family G member 8 OS=Homo sapiens GN=ABCG8 PE=1 SV=1 - [ABCG8_HUMAN]	75.6299	0	0	0	0	0	0
P35611	Alpha-adducin OS=Homo sapiens GN=ADD1 PE=1 SV=2 - [ADDA_HUMAN]	80.9047	0	0	0	0	0	0
P35612	Beta-adducin OS=Homo sapiens GN=ADD2 PE=1 SV=3 - [ADDB_HUMAN]	80.8034	0	0	0	0	0	0
A2A2Z9	Ankyrin repeat domain-containing protein 18B OS=Homo sapiens GN=ANKRD18B PE=1 SV=1 - [AN18B_HUMAN]	118.156	0	0	0	0	0	0
O15143	Actin-related protein 2/3 complex subunit 1B OS=Homo sapiens GN=ARPC1B PE=1 SV=3 - [ARC1B_HUMAN]	40.9234	0	0	0	0	0	0
P25705	ATP synthase subunit alpha, mitochondrial OS=Homo sapiens GN=ATP5A1 PE=1 SV=1 - [ATPA_HUMAN]	59.7136	0	0	0	0	0	0
P30043	Flavin reductase (NADPH) OS=Homo sapiens GN=BLVRB PE=1 SV=3 - [BLVRB_HUMAN]	22.1054	0	0	0	0	0	0
P00918	Carbonic anhydrase 2 OS=Homo sapiens GN=CA2 PE=1 SV=2 - [CAH2_HUMAN]	29.2279	0	0	0	0	0	0
P07451	Carbonic anhydrase 3 OS=Homo sapiens GN=CA3 PE=1 SV=3 - [CAH3_HUMAN]	29.5387	0	0	0	0	0	0
P31944	Caspase-14 OS=Homo sapiens GN=CASP14 PE=1 SV=2 - [CASPE_HUMAN]	27.662	0	0	0	0	0	0
P07339	Cathepsin D OS=Homo sapiens GN=CTSD PE=1 SV=1 - [CATD_HUMAN]	44.5236	0	0	0	0	0	0
Q15517	Corneodesmosin OS=Homo sapiens GN=CDSN PE=1 SV=3 - [CDSN_HUMAN]	51.4902	0	0	0	0	0	0
Q5TEZ5	Uncharacterized protein C6orf163 OS=Homo sapiens GN=C6orf163 PE=4 SV=2 - [CF163_HUMAN]	38.5288	0	0	0	0	0	0
Q9BW66	Cyclin-dependent kinase 2-interacting protein OS=Homo sapiens GN=CINP PE=1 SV=1 - [CINP_HUMAN]	24.3085	0	0	0	0	0	0
P50238	Cysteine-rich protein 1 OS=Homo sapiens GN=CRIP1 PE=1 SV=3 - [CRIP1_HUMAN]	8.52701	0	0	0	0	0	0
P21291	Cysteine and glycine-rich protein 1 OS=Homo sapiens GN=CSRP1 PE=1 SV=3 - [CSRP1_HUMAN]	20.5538	0	0	0	0	0	0
P60981	Destrin OS=Homo sapiens GN=DSTN PE=1 SV=3 - [DEST_HUMAN]	18.4935	0	0	0	0	0	0
P30046	D-dopachrome decarboxylase OS=Homo sapiens GN=DDT PE=1 SV=3 - [DOPD_HUMAN]	12.7037	0	0	0	0	0	0
Q16555	Dihydropyrimidinase-related protein 2 OS=Homo sapiens GN=DPYSL2 PE=1 SV=1 - [DPYL2_HUMAN]	62.2546	0	0	0	0	0	0
Q00013	55 kDa erythrocyte membrane protein OS=Homo sapiens GN=MPP1 PE=1 SV=2 - [EM55_HUMAN]	52.2636	0	0	0	0	0	0
Q8TC84	Fibronectin type 3 and ankyrin repeat domains protein 1 OS=Homo sapiens GN=FANK1 PE=2 SV=3 - [FANK1_HUMAN]	38.3168	0	0	0	0	0	0
Q13642	Four and a half LIM domains protein 1 OS=Homo sapiens GN=FHL1 PE=1 SV=4 - [FHL1_HUMAN]	36.2386	0	0	0	0	0	0
O75223	Gamma-glutamylcyclotransferase OS=Homo sapiens GN=GGCT PE=1 SV=1 - [GGCT_HUMAN]	20.9943	0	0	0	0	0	0
P07203	Glutathione peroxidase 1 OS=Homo sapiens GN=GPX1 PE=1 SV=4 - [GPX1_HUMAN]	22.0751	0	0	0	0	0	0
P28161	Glutathione S-transferase Mu 2 OS=Homo sapiens GN=GSTM2 PE=1 SV=2 - [GSTM2_HUMAN]	25.728	0	0	0	0	0	0
P78417	Glutathione S-transferase omega-1 OS=Homo sapiens GN=GSTO1 PE=1 SV=2 - [GSTO1_HUMAN]	27.548	0	0	0	0	0	0
P13716	Delta-aminolevulinic acid dehydratase OS=Homo sapiens GN=ALAD PE=1 SV=1 - [HEM2_HUMAN]	36.2714	0	0	0	0	0	0
Q00839	Heterogeneous nuclear ribonucleoprotein U OS=Homo sapiens GN=HNRNPU PE=1 SV=6 - [HNRPU_HUMAN]	90.528	0	0	0	0	0	0
O43301	Heat shock 70 kDa protein 12A OS=Homo sapiens GN=HSPA12A PE=1 SV=2 - [HS12A_HUMAN]	74.9315	0	0	0	0	0	0
Q9GZV4	Eukaryotic translation initiation factor 5A-2 OS=Homo sapiens GN=EIF5A2 PE=1 SV=3 - [IF5A2_HUMAN]	16.7822	0	0	0	0	0	0
P20702	Integrin alpha-X OS=Homo sapiens GN=ITGAX PE=1 SV=3 - [ITAX_HUMAN]	127.749	0	0	0	0	0	0
Q8N371	Lysine-specific demethylase 8 OS=Homo sapiens GN=KDM8 PE=1 SV=1 - [KDM8_HUMAN]	47.2401	0	0	0	0	0	0
P17931	Galectin-3 OS=Homo sapiens GN=LGALS3 PE=1 SV=5 - [LEG3_HUMAN]	26.1361	0	0	0	0	0	0
P19105	Myosin regulatory light chain 12A OS=Homo sapiens GN=MYL12A PE=1 SV=2 - [ML12A_HUMAN]	19.7815	0	0	0	0	0	0
Q9UBG0	C-type mannose receptor 2 OS=Homo sapiens GN=MRC2 PE=1 SV=2 - [MRC2_HUMAN]	166.568	0	0	0	0	0	0
P02144	Myoglobin OS=Homo sapiens GN=MB PE=1 SV=2 - [MYG_HUMAN]	17.173	0	0	0	0	0	0
P32418	Sodium/calcium exchanger 1 OS=Homo sapiens GN=SLC8A1 PE=1 SV=3 - [NAC1_HUMAN]	108.478	0	0	0	0	0	0
P22392	Nucleoside diphosphate kinase B OS=Homo sapiens GN=NME2 PE=1 SV=1 - [NDKB_HUMAN]	17.2869	0	0	0	0	0	0
Q15084	Protein disulfide-isomerase A6 OS=Homo sapiens GN=PDIA6 PE=1 SV=1 - [PDIA6_HUMAN]	48.0913	0	0	0	0	0	0
P07585	Decorin OS=Homo sapiens GN=DCN PE=1 SV=1 - [PGS2_HUMAN]	39.7218	0	0	0	0	0	0
P07738	Bisphosphoglycerate mutase OS=Homo sapiens GN=BPGM PE=1 SV=2 - [PMGE_HUMAN]	29.9865	0	0	0	0	0	0
P00491	Purine nucleoside phosphorylase OS=Homo sapiens GN=PNP PE=1 SV=2 - [PNPH_HUMAN]	32.0972	0	0	0	0	0	0
P23284	Peptidyl-prolyl cis-trans isomerase B OS=Homo sapiens GN=PPIB PE=1 SV=2 - [PPIB_HUMAN]	23.7275	0	0	0	0	0	0
Q92530	Proteasome inhibitor PI31 subunit OS=Homo sapiens GN=PSMF1 PE=1 SV=2 - [PSMF1_HUMAN]	29.798	0	0	0	0	0	0
Q6NZI2	Polymerase I and transcript release factor OS=Homo sapiens GN=PTRF PE=1 SV=1 - [PTRF_HUMAN]	43.4498	0	0	0	0	0	0
Q15907	Ras-related protein Rab-11B OS=Homo sapiens GN=RAB11B PE=1 SV=4 - [RB11B_HUMAN]	24.4735	0	0	0	0	0	0
P54725	UV excision repair protein RAD23 homolog A OS=Homo sapiens GN=RAD23A PE=1 SV=1 - [RD23A_HUMAN]	39.5847	0	0	0	0	0	0
P54727	UV excision repair protein RAD23 homolog B OS=Homo sapiens GN=RAD23B PE=1 SV=1 - [RD23B_HUMAN]	43.1446	0	0	0	0	0	0
Q07020	60S ribosomal protein L18 OS=Homo sapiens GN=RPL18 PE=1 SV=2 - [RL18_HUMAN]	21.6211	0	0	0	0	0	0
P62888	60S ribosomal protein L30 OS=Homo sapiens GN=RPL30 PE=1 SV=2 - [RL30_HUMAN]	12.7757	0	0	0	0	0	0
Q02878	60S ribosomal protein L6 OS=Homo sapiens GN=RPL6 PE=1 SV=3 - [RL6_HUMAN]	32.7076	0	0	0	0	0	0
O95197	Reticulon-3 OS=Homo sapiens GN=RTN3 PE=1 SV=2 - [RTN3_HUMAN]	112.541	0	0	0	0	0	0
Q9NQC3	Reticulon-4 OS=Homo sapiens GN=RTN4 PE=1 SV=2 - [RTN4_HUMAN]	129.851	0	0	0	0	0	0
Q15019	Septin-2 OS=Homo sapiens GN=SEPT2 PE=1 SV=1 - [SEPT2_HUMAN]	41.4613	0	0	0	0	0	0
Q01105	Protein SET OS=Homo sapiens GN=SET PE=1 SV=3 - [SET_HUMAN]	33.4687	0	0	0	0	0	0
P02549	Spectrin alpha chain, erythrocytic 1 OS=Homo sapiens GN=SPTA1 PE=1 SV=5 - [SPTA1_HUMAN]	279.842	0	0	0	0	0	0
P37840	Alpha-synuclein OS=Homo sapiens GN=SNCA PE=1 SV=1 - [SYUA_HUMAN]	14.4512	0	0	0	0	0	0
Q01995	Transgelin OS=Homo sapiens GN=TAGLN PE=1 SV=4 - [TAGL_HUMAN]	22.5964	0	0	0	0	0	0
Q9P273	Teneurin-3 OS=Homo sapiens GN=TENM3 PE=2 SV=3 - [TEN3_HUMAN]	300.76	0	0	0	0	0	0
Q08188	Protein-glutamine gamma-glutamyltransferase E OS=Homo sapiens GN=TGM3 PE=1 SV=4 - [TGM3_HUMAN]	76.5836	0	0	0	0	0	0
P28289	Tropomodulin-1 OS=Homo sapiens GN=TMOD1 PE=1 SV=1 - [TMOD1_HUMAN]	40.5439	0	0	0	0	0	0
Q96P53	WD repeat and FYVE domain-containing protein 2 OS=Homo sapiens GN=WDFY2 PE=2 SV=2 - [WDFY2_HUMAN]	45.1252	0	0	0	0	0	0
Q9Y3S1	Serine/threonine-protein kinase WNK2 OS=Homo sapiens GN=WNK2 PE=1 SV=4 - [WNK2_HUMAN]	242.525	0	0	0	0	0	0
Q5T750	Skin-specific protein 32 OS=Homo sapiens GN=XP32 PE=1 SV=1 - [XP32_HUMAN]	26.2193	0	0	0	0	0	0
P04179	Superoxide dismutase [Mn], mitochondrial OS=Homo sapiens GN=SOD2 PE=1 SV=3 - [SODM_HUMAN]	24.7346	0	0	0	0	0	0
P30153	Serine/threonine-protein phosphatase 2A 65 kDa regulatory subunit A alpha isoform OS=Homo sapiens GN=PPP2R1A PE=1 SV=4 - [2AAA_HUMAN]	65.2669	0	0	0	0	0	0
P52209	6-phosphogluconate dehydrogenase, decarboxylating OS=Homo sapiens GN=PGD PE=1 SV=3 - [6PGD_HUMAN]	53.106	0	0	0	0	0	0
P17174	Aspartate aminotransferase, cytoplasmic OS=Homo sapiens GN=GOT1 PE=1 SV=3 - [AATC_HUMAN]	46.2185	0	0	0	0	0	0
P22303	Acetylcholinesterase OS=Homo sapiens GN=ACHE PE=1 SV=1 - [ACES_HUMAN]	67.7533	0	0	0	0	0	0
Q13444	Disintegrin and metalloproteinase domain-containing protein 15 OS=Homo sapiens GN=ADAM15 PE=1 SV=4 - [ADA15_HUMAN]	92.8992	0	0	0	0	0	0
Q13443	Disintegrin and metalloproteinase domain-containing protein 9 OS=Homo sapiens GN=ADAM9 PE=1 SV=1 - [ADAM9_HUMAN]	90.4971	0	0	0	0	0	0
O60266	Adenylate cyclase type 3 OS=Homo sapiens GN=ADCY3 PE=1 SV=3 - [ADCY3_HUMAN]	128.877	0	0	0	0	0	0
Q9UEY8	Gamma-adducin OS=Homo sapiens GN=ADD3 PE=1 SV=1 - [ADDG_HUMAN]	79.1052	0	0	0	0	0	0
P11766	Alcohol dehydrogenase class-3 OS=Homo sapiens GN=ADH5 PE=1 SV=4 - [ADHX_HUMAN]	39.6984	0	0	0	0	0	0
Q06278	Aldehyde oxidase OS=Homo sapiens GN=AOX1 PE=1 SV=2 - [AOXA_HUMAN]	147.822	0	0	0	0	0	0
P14550	Alcohol dehydrogenase [NADP(+)] OS=Homo sapiens GN=AKR1A1 PE=1 SV=3 - [AK1A1_HUMAN]	36.5499	0	0	0	0	0	0
P49189	4-trimethylaminobutyraldehyde dehydrogenase OS=Homo sapiens GN=ALDH9A1 PE=1 SV=3 - [AL9A1_HUMAN]	53.767	0	0	0	0	0	0
Q4KMQ2	Anoctamin-6 OS=Homo sapiens GN=ANO6 PE=1 SV=2 - [ANO6_HUMAN]	106.096	0	0	0	0	0	0
P16066	Atrial natriuretic peptide receptor 1 OS=Homo sapiens GN=NPR1 PE=1 SV=1 - [ANPRA_HUMAN]	118.844	0	0	0	0	0	0
P20594	Atrial natriuretic peptide receptor 2 OS=Homo sapiens GN=NPR2 PE=1 SV=1 - [ANPRB_HUMAN]	116.948	0	0	0	0	0	0
Q9H6X2	Anthrax toxin receptor 1 OS=Homo sapiens GN=ANTXR1 PE=1 SV=2 - [ANTR1_HUMAN]	62.749	0	0	0	0	0	0
Q9H0R1	AP-5 complex subunit mu-1 OS=Homo sapiens GN=AP5M1 PE=1 SV=2 - [AP5M1_HUMAN]	54.7319	0	0	0	0	0	0
O00213	Amyloid beta A4 precursor protein-binding family B member 1 OS=Homo sapiens GN=APBB1 PE=1 SV=2 - [APBB1_HUMAN]	77.1959	0	0	0	0	0	0
P07741	Adenine phosphoribosyltransferase OS=Homo sapiens GN=APRT PE=1 SV=2 - [APT_HUMAN]	19.5954	0	0	0	0	0	0
Q3SXY8	ADP-ribosylation factor-like protein 13B OS=Homo sapiens GN=ARL13B PE=1 SV=1 - [AR13B_HUMAN]	48.6128	0	0	0	0	0	0
O43488	Aflatoxin B1 aldehyde reductase member 2 OS=Homo sapiens GN=AKR7A2 PE=1 SV=3 - [ARK72_HUMAN]	39.5637	0	0	0	0	0	0
P36405	ADP-ribosylation factor-like protein 3 OS=Homo sapiens GN=ARL3 PE=1 SV=2 - [ARL3_HUMAN]	20.4428	0	0	0	0	0	0
O15144	Actin-related protein 2/3 complex subunit 2 OS=Homo sapiens GN=ARPC2 PE=1 SV=1 - [ARPC2_HUMAN]	34.3115	0	0	0	0	0	0
O15145	Actin-related protein 2/3 complex subunit 3 OS=Homo sapiens GN=ARPC3 PE=1 SV=3 - [ARPC3_HUMAN]	20.5334	0	0	0	0	0	0
P59998	Actin-related protein 2/3 complex subunit 4 OS=Homo sapiens GN=ARPC4 PE=1 SV=3 - [ARPC4_HUMAN]	19.6543	0	0	0	0	0	0
P98196	Probable phospholipid-transporting ATPase IH OS=Homo sapiens GN=ATP11A PE=1 SV=3 - [AT11A_HUMAN]	129.672	0	0	0	0	0	0
Q9H3Q1	Cdc42 effector protein 4 OS=Homo sapiens GN=CDC42EP4 PE=1 SV=1 - [BORG4_HUMAN]	37.9566	0	0	0	0	0	0
P11586	C-1-tetrahydrofolate synthase, cytoplasmic OS=Homo sapiens GN=MTHFD1 PE=1 SV=3 - [C1TC_HUMAN]	101.495	0	0	0	0	0	0
Q8TCZ2	CD99 antigen-like protein 2 OS=Homo sapiens GN=CD99L2 PE=1 SV=1 - [C99L2_HUMAN]	27.9687	0	0	0	0	0	0
Q9Y376	Calcium-binding protein 39 OS=Homo sapiens GN=CAB39 PE=1 SV=1 - [CAB39_HUMAN]	39.8437	0	0	0	0	0	0
P55287	Cadherin-11 OS=Homo sapiens GN=CDH11 PE=2 SV=2 - [CAD11_HUMAN]	87.9108	0	0	0	0	0	0
Q86VP6	Cullin-associated NEDD8-dissociated protein 1 OS=Homo sapiens GN=CAND1 PE=1 SV=2 - [CAND1_HUMAN]	136.289	0	0	0	0	0	0
Q9NV96	Cell cycle control protein 50A OS=Homo sapiens GN=TMEM30A PE=1 SV=1 - [CC50A_HUMAN]	40.6576	0	0	0	0	0	0
Q5ZPR3	CD276 antigen OS=Homo sapiens GN=CD276 PE=1 SV=1 - [CD276_HUMAN]	57.1995	0	0	0	0	0	0
Q9H5V8	CUB domain-containing protein 1 OS=Homo sapiens GN=CDCP1 PE=1 SV=3 - [CDCP1_HUMAN]	92.8724	0	0	0	0	0	0
Q4KMG0	Cell adhesion molecule-related/down-regulated by oncogenes OS=Homo sapiens GN=CDON PE=1 SV=2 - [CDON_HUMAN]	139.059	0	0	0	0	0	0
O43633	Charged multivesicular body protein 2a OS=Homo sapiens GN=CHMP2A PE=1 SV=1 - [CHM2A_HUMAN]	25.0879	0	0	0	0	0	0
Q96FZ7	Charged multivesicular body protein 6 OS=Homo sapiens GN=CHMP6 PE=1 SV=3 - [CHMP6_HUMAN]	23.4703	0	0	0	0	0	0
Q99653	Calcineurin B homologous protein 1 OS=Homo sapiens GN=CHP1 PE=1 SV=3 - [CHP1_HUMAN]	22.4423	0	0	0	0	0	0
Q8TEF2	Uncharacterized protein C10orf105 OS=Homo sapiens GN=C10orf105 PE=2 SV=3 - [CJ105_HUMAN]	14.5094	0	0	0	0	0	0
P56746	Claudin-15 OS=Homo sapiens GN=CLDN15 PE=1 SV=1 - [CLD15_HUMAN]	24.3401	0	0	0	0	0	0
Q96DG6	Carboxymethylenebutenolidase homolog OS=Homo sapiens GN=CMBL PE=1 SV=1 - [CMBL_HUMAN]	28.0302	0	0	0	0	0	0
Q96F85	CB1 cannabinoid receptor-interacting protein 1 OS=Homo sapiens GN=CNRIP1 PE=1 SV=1 - [CNRP1_HUMAN]	18.6366	0	0	0	0	0	0
Q9BR76	Coronin-1B OS=Homo sapiens GN=CORO1B PE=1 SV=1 - [COR1B_HUMAN]	54.2003	0	0	0	0	0	0
Q9ULV4	Coronin-1C OS=Homo sapiens GN=CORO1C PE=1 SV=1 - [COR1C_HUMAN]	53.2151	0	0	0	0	0	0
Q9BRF8	Serine/threonine-protein phosphatase CPPED1 OS=Homo sapiens GN=CPPED1 PE=1 SV=3 - [CPPED_HUMAN]	35.5259	0	0	0	0	0	0
Q9GZU7	Carboxy-terminal domain RNA polymerase II polypeptide A small phosphatase 1 OS=Homo sapiens GN=CTDSP1 PE=1 SV=1 - [CTDS1_HUMAN]	29.1849	0	0	0	0	0	0
O43246	Cationic amino acid transporter 4 OS=Homo sapiens GN=SLC7A4 PE=2 SV=3 - [CTR4_HUMAN]	68.2238	0	0	0	0	0	0
P78310	Coxsackievirus and adenovirus receptor OS=Homo sapiens GN=CXADR PE=1 SV=1 - [CXAR_HUMAN]	40.0044	0	0	0	0	0	0
Q717R9	Cystin-1 OS=Homo sapiens GN=CYS1 PE=1 SV=1 - [CYS1_HUMAN]	16.3832	0	0	0	0	0	0
P98082	Disabled homolog 2 OS=Homo sapiens GN=DAB2 PE=1 SV=3 - [DAB2_HUMAN]	82.397	0	0	0	0	0	0
Q14118	Dystroglycan OS=Homo sapiens GN=DAG1 PE=1 SV=2 - [DAG1_HUMAN]	97.3807	0	0	0	0	0	0
Q96PD2	Discoidin, CUB and LCCL domain-containing protein 2 OS=Homo sapiens GN=DCBLD2 PE=1 SV=1 - [DCBD2_HUMAN]	84.9808	0	0	0	0	0	0
O60443	Non-syndromic hearing impairment protein 5 OS=Homo sapiens GN=DFNA5 PE=1 SV=2 - [DFNA5_HUMAN]	54.5204	0	0	0	0	0	0
P31689	DnaJ homolog subfamily A member 1 OS=Homo sapiens GN=DNAJA1 PE=1 SV=2 - [DNJA1_HUMAN]	44.8395	0	0	0	0	0	0
Q9BZ29	Dedicator of cytokinesis protein 9 OS=Homo sapiens GN=DOCK9 PE=1 SV=2 - [DOCK9_HUMAN]	236.295	0	0	0	0	0	0
Q14574	Desmocollin-3 OS=Homo sapiens GN=DSC3 PE=1 SV=3 - [DSC3_HUMAN]	99.9063	0	0	0	0	0	0
Q14126	Desmoglein-2 OS=Homo sapiens GN=DSG2 PE=1 SV=2 - [DSG2_HUMAN]	122.218	0	0	0	0	0	0
P63167	Dynein light chain 1, cytoplasmic OS=Homo sapiens GN=DYNLL1 PE=1 SV=1 - [DYL1_HUMAN]	10.3591	0	0	0	0	0	0
P52803	Ephrin-A5 OS=Homo sapiens GN=EFNA5 PE=1 SV=1 - [EFNA5_HUMAN]	26.2799	0	0	0	0	0	0
P98172	Ephrin-B1 OS=Homo sapiens GN=EFNB1 PE=1 SV=1 - [EFNB1_HUMAN]	37.9825	0	0	0	0	0	0
Q14156	Protein EFR3 homolog A OS=Homo sapiens GN=EFR3A PE=1 SV=2 - [EFR3A_HUMAN]	92.8649	0	0	0	0	0	0
O00423	Echinoderm microtubule-associated protein-like 1 OS=Homo sapiens GN=EML1 PE=1 SV=3 - [EMAL1_HUMAN]	89.8047	0	0	0	0	0	0
P29317	Ephrin type-A receptor 2 OS=Homo sapiens GN=EPHA2 PE=1 SV=2 - [EPHA2_HUMAN]	108.197	0	0	0	0	0	0
P54760	Ephrin type-B receptor 4 OS=Homo sapiens GN=EPHB4 PE=1 SV=2 - [EPHB4_HUMAN]	108.201	0	0	0	0	0	0
P04626	Receptor tyrosine-protein kinase erbB-2 OS=Homo sapiens GN=ERBB2 PE=1 SV=1 - [ERBB2_HUMAN]	137.821	0	0	0	0	0	0
Q9H6S3	Epidermal growth factor receptor kinase substrate 8-like protein 2 OS=Homo sapiens GN=EPS8L2 PE=1 SV=2 - [ES8L2_HUMAN]	80.5701	0	0	0	0	0	0
P10768	S-formylglutathione hydrolase OS=Homo sapiens GN=ESD PE=1 SV=2 - [ESTD_HUMAN]	31.4425	0	0	0	0	0	0
Q5VZR2	NUT family member 2G OS=Homo sapiens GN=NUTM2G PE=3 SV=2 - [NTM2G_HUMAN]	78.9614	0	0	0	0	0	0
Q6ZS17	Protein FAM65A OS=Homo sapiens GN=FAM65A PE=1 SV=1 - [FA65A_HUMAN]	132.225	0	0	0	0	0	0
Q9Y4F9	Protein FAM65B OS=Homo sapiens GN=FAM65B PE=1 SV=4 - [FA65B_HUMAN]	118.445	0	0	0	0	0	0
Q96AC1	Fermitin family homolog 2 OS=Homo sapiens GN=FERMT2 PE=1 SV=1 - [FERM2_HUMAN]	77.8106	0	0	0	0	0	0
O75084	Frizzled-7 OS=Homo sapiens GN=FZD7 PE=1 SV=2 - [FZD7_HUMAN]	63.5779	0	0	0	0	0	0
O60262	Guanine nucleotide-binding protein G(I)/G(S)/G(O) subunit gamma-7 OS=Homo sapiens GN=GNG7 PE=1 SV=1 - [GBG7_HUMAN]	7.51696	0	0	0	0	0	0
P56159	GDNF family receptor alpha-1 OS=Homo sapiens GN=GFRA1 PE=2 SV=2 - [GFRA1_HUMAN]	51.4222	0	0	0	0	0	0
O14908	PDZ domain-containing protein GIPC1 OS=Homo sapiens GN=GIPC1 PE=1 SV=2 - [GIPC1_HUMAN]	36.0267	0	0	0	0	0	0
Q9HC38	Glyoxalase domain-containing protein 4 OS=Homo sapiens GN=GLOD4 PE=1 SV=1 - [GLOD4_HUMAN]	34.7713	0	0	0	0	0	0
P60983	Glia maturation factor beta OS=Homo sapiens GN=GMFB PE=1 SV=2 - [GMFB_HUMAN]	16.7025	0	0	0	0	0	0
P19086	Guanine nucleotide-binding protein G(z) subunit alpha OS=Homo sapiens GN=GNAZ PE=2 SV=3 - [GNAZ_HUMAN]	40.8979	0	0	0	0	0	0
P46926	Glucosamine-6-phosphate isomerase 1 OS=Homo sapiens GN=GNPDA1 PE=1 SV=1 - [GNPI1_HUMAN]	32.6476	0	0	0	0	0	0
Q86SQ4	Adhesion G-protein coupled receptor G6 OS=Homo sapiens GN=ADGRG6 PE=1 SV=3 - [AGRG6_HUMAN]	136.607	0	0	0	0	0	0
P35052	Glypican-1 OS=Homo sapiens GN=GPC1 PE=1 SV=2 - [GPC1_HUMAN]	61.641	0	0	0	0	0	0
O75487	Glypican-4 OS=Homo sapiens GN=GPC4 PE=1 SV=4 - [GPC4_HUMAN]	62.3717	0	0	0	0	0	0
Q9UBQ7	Glyoxylate reductase/hydroxypyruvate reductase OS=Homo sapiens GN=GRHPR PE=1 SV=1 - [GRHPR_HUMAN]	35.6457	0	0	0	0	0	0
P30711	Glutathione S-transferase theta-1 OS=Homo sapiens GN=GSTT1 PE=1 SV=4 - [GSTT1_HUMAN]	27.3176	0	0	0	0	0	0
Q9NQE9	Histidine triad nucleotide-binding protein 3 OS=Homo sapiens GN=HINT3 PE=1 SV=1 - [HINT3_HUMAN]	20.3481	0	0	0	0	0	0
P34932	Heat shock 70 kDa protein 4 OS=Homo sapiens GN=HSPA4 PE=1 SV=4 - [HSP74_HUMAN]	94.2712	0	0	0	0	0	0
Q9BYI3	Hyccin OS=Homo sapiens GN=FAM126A PE=1 SV=2 - [HYCCI_HUMAN]	57.589	0	0	0	0	0	0
Q9HBG6	Intraflagellar transport protein 122 homolog OS=Homo sapiens GN=IFT122 PE=1 SV=2 - [IF122_HUMAN]	141.735	0	0	0	0	0	0
Q9UG01	Intraflagellar transport protein 172 homolog OS=Homo sapiens GN=IFT172 PE=1 SV=2 - [IF172_HUMAN]	197.451	0	0	0	0	0	0
Q15056	Eukaryotic translation initiation factor 4H OS=Homo sapiens GN=EIF4H PE=1 SV=5 - [IF4H_HUMAN]	27.3684	0	0	0	0	0	0
Q9Y366	Intraflagellar transport protein 52 homolog OS=Homo sapiens GN=IFT52 PE=2 SV=3 - [IFT52_HUMAN]	49.6751	0	0	0	0	0	0
Q9NWB7	Intraflagellar transport protein 57 homolog OS=Homo sapiens GN=IFT57 PE=1 SV=1 - [IFT57_HUMAN]	49.0776	0	0	0	0	0	0
Q9P2H3	Intraflagellar transport protein 80 homolog OS=Homo sapiens GN=IFT80 PE=1 SV=3 - [IFT80_HUMAN]	87.9795	0	0	0	0	0	0
Q8WYA0	Intraflagellar transport protein 81 homolog OS=Homo sapiens GN=IFT81 PE=1 SV=1 - [IFT81_HUMAN]	79.6956	0	0	0	0	0	0
Q14005	Pro-interleukin-16 OS=Homo sapiens GN=IL16 PE=1 SV=4 - [IL16_HUMAN]	141.665	0	0	0	0	0	0
P40189	Interleukin-6 receptor subunit beta OS=Homo sapiens GN=IL6ST PE=1 SV=2 - [IL6RB_HUMAN]	103.471	0	0	0	0	0	0
P30740	Leukocyte elastase inhibitor OS=Homo sapiens GN=SERPINB1 PE=1 SV=1 - [ILEU_HUMAN]	42.7147	0	0	0	0	0	0
Q27J81	Inverted formin-2 OS=Homo sapiens GN=INF2 PE=1 SV=2 - [INF2_HUMAN]	135.54	0	0	0	0	0	0
Q15181	Inorganic pyrophosphatase OS=Homo sapiens GN=PPA1 PE=1 SV=2 - [IPYR_HUMAN]	32.6392	0	0	0	0	0	0
P53990	IST1 homolog OS=Homo sapiens GN=IST1 PE=1 SV=1 - [IST1_HUMAN]	39.7255	0	0	0	0	0	0
P26012	Integrin beta-8 OS=Homo sapiens GN=ITGB8 PE=2 SV=1 - [ITB8_HUMAN]	85.5754	0	0	0	0	0	0
P23458	Tyrosine-protein kinase JAK1 OS=Homo sapiens GN=JAK1 PE=1 SV=2 - [JAK1_HUMAN]	133.191	0	0	0	0	0	0
Q6NV74	Uncharacterized protein KIAA1211-like OS=Homo sapiens GN=KIAA1211L PE=2 SV=3 - [K121L_HUMAN]	102.095	0	0	0	0	0	0
P13861	cAMP-dependent protein kinase type II-alpha regulatory subunit OS=Homo sapiens GN=PRKAR2A PE=1 SV=2 - [KAP2_HUMAN]	45.49	0	0	0	0	0	0
P30085	UMP-CMP kinase OS=Homo sapiens GN=CMPK1 PE=1 SV=3 - [KCY_HUMAN]	22.2083	0	0	0	0	0	0
O15066	Kinesin-like protein KIF3B OS=Homo sapiens GN=KIF3B PE=1 SV=1 - [KIF3B_HUMAN]	85.0728	0	0	0	0	0	0
Q96J84	Kin of IRRE-like protein 1 OS=Homo sapiens GN=KIRREL PE=1 SV=2 - [KIRR1_HUMAN]	83.4838	0	0	0	0	0	0
O00522	Krev interaction trapped protein 1 OS=Homo sapiens GN=KRIT1 PE=1 SV=2 - [KRIT1_HUMAN]	84.2944	0	0	0	0	0	0
O43813	LanC-like protein 1 OS=Homo sapiens GN=LANCL1 PE=1 SV=1 - [LANC1_HUMAN]	45.2536	0	0	0	0	0	0
Q14847	LIM and SH3 domain protein 1 OS=Homo sapiens GN=LASP1 PE=1 SV=2 - [LASP1_HUMAN]	29.6982	0	0	0	0	0	0
O00214	Galectin-8 OS=Homo sapiens GN=LGALS8 PE=1 SV=4 - [LEG8_HUMAN]	35.7855	0	0	0	0	0	0
P19256	Lymphocyte function-associated antigen 3 OS=Homo sapiens GN=CD58 PE=1 SV=1 - [LFA3_HUMAN]	28.1289	0	0	0	0	0	0
Q04760	Lactoylglutathione lyase OS=Homo sapiens GN=GLO1 PE=1 SV=4 - [LGUL_HUMAN]	20.7642	0	0	0	0	0	0
O14494	Lipid phosphate phosphohydrolase 1 OS=Homo sapiens GN=PPAP2A PE=1 SV=1 - [LPP1_HUMAN]	32.1354	0	0	0	0	0	0
Q8N9N7	Leucine-rich repeat-containing protein 57 OS=Homo sapiens GN=LRRC57 PE=1 SV=1 - [LRC57_HUMAN]	26.7373	0	0	0	0	0	0
O94772	Lymphocyte antigen 6H OS=Homo sapiens GN=LY6H PE=1 SV=1 - [LY6H_HUMAN]	14.6591	0	0	0	0	0	0
Q969L2	Protein MAL2 OS=Homo sapiens GN=MAL2 PE=1 SV=1 - [MAL2_HUMAN]	19.1127	0	0	0	0	0	0
P15529	Membrane cofactor protein OS=Homo sapiens GN=CD46 PE=1 SV=3 - [MCP_HUMAN]	43.7187	0	0	0	0	0	0
P08581	Hepatocyte growth factor receptor OS=Homo sapiens GN=MET PE=1 SV=4 - [MET_HUMAN]	155.441	0	0	0	0	0	0
P08493	Matrix Gla protein OS=Homo sapiens GN=MGP PE=1 SV=2 - [MGP_HUMAN]	12.3453	0	0	0	0	0	0
Q9UHC1	DNA mismatch repair protein Mlh3 OS=Homo sapiens GN=MLH3 PE=1 SV=3 - [MLH3_HUMAN]	163.607	0	0	0	0	0	0
Q7L9L4	MOB kinase activator 1B OS=Homo sapiens GN=MOB1B PE=1 SV=3 - [MOB1B_HUMAN]	25.0746	0	0	0	0	0	0
Q8N3R9	MAGUK p55 subfamily member 5 OS=Homo sapiens GN=MPP5 PE=1 SV=3 - [MPP5_HUMAN]	77.2456	0	0	0	0	0	0
Q10713	Mitochondrial-processing peptidase subunit alpha OS=Homo sapiens GN=PMPCA PE=1 SV=2 - [MPPA_HUMAN]	58.2156	0	0	0	0	0	0
O95297	Myelin protein zero-like protein 1 OS=Homo sapiens GN=MPZL1 PE=1 SV=1 - [MPZL1_HUMAN]	29.064	0	0	0	0	0	0
P33527	Multidrug resistance-associated protein 1 OS=Homo sapiens GN=ABCC1 PE=1 SV=3 - [MRP1_HUMAN]	171.481	0	0	0	0	0	0
Q9P289	Serine/threonine-protein kinase MST4 OS=Homo sapiens GN=MST4 PE=1 SV=2 - [MST4_HUMAN]	46.4996	0	0	0	0	0	0
P02795	Metallothionein-2 OS=Homo sapiens GN=MT2A PE=1 SV=1 - [MT2_HUMAN]	6.0372	0	0	0	0	0	0
Q13613	Myotubularin-related protein 1 OS=Homo sapiens GN=MTMR1 PE=1 SV=4 - [MTMR1_HUMAN]	74.6305	0	0	0	0	0	0
Q13615	Myotubularin-related protein 3 OS=Homo sapiens GN=MTMR3 PE=1 SV=3 - [MTMR3_HUMAN]	133.534	0	0	0	0	0	0
O43795	Unconventional myosin-Ib OS=Homo sapiens GN=MYO1B PE=1 SV=3 - [MYO1B_HUMAN]	131.902	0	0	0	0	0	0
Q9BZQ8	Protein Niban OS=Homo sapiens GN=FAM129A PE=1 SV=1 - [NIBAN_HUMAN]	103.07	0	0	0	0	0	0
Q04721	Neurogenic locus notch homolog protein 2 OS=Homo sapiens GN=NOTCH2 PE=1 SV=3 - [NOTC2_HUMAN]	265.226	0	0	0	0	0	0
Q9Y2I2	Netrin-G1 OS=Homo sapiens GN=NTNG1 PE=1 SV=3 - [NTNG1_HUMAN]	60.5006	0	0	0	0	0	0
Q9P121	Neurotrimin OS=Homo sapiens GN=NTM PE=1 SV=1 - [NTRI_HUMAN]	37.9475	0	0	0	0	0	0
Q92621	Nuclear pore complex protein Nup205 OS=Homo sapiens GN=NUP205 PE=1 SV=3 - [NU205_HUMAN]	227.776	0	0	0	0	0	0
O75665	Oral-facial-digital syndrome 1 protein OS=Homo sapiens GN=OFD1 PE=1 SV=1 - [OFD1_HUMAN]	116.599	0	0	0	0	0	0
Q9UNF0	Protein kinase C and casein kinase substrate in neurons protein 2 OS=Homo sapiens GN=PACSIN2 PE=1 SV=2 - [PACN2_HUMAN]	55.7039	0	0	0	0	0	0
Q9UKS6	Protein kinase C and casein kinase substrate in neurons protein 3 OS=Homo sapiens GN=PACSIN3 PE=1 SV=2 - [PACN3_HUMAN]	48.4568	0	0	0	0	0	0
O75781	Paralemmin-1 OS=Homo sapiens GN=PALM PE=1 SV=2 - [PALM_HUMAN]	42.0502	0	0	0	0	0	0
Q9BUL8	Programmed cell death protein 10 OS=Homo sapiens GN=PDCD10 PE=1 SV=1 - [PDC10_HUMAN]	24.6858	0	0	0	0	0	0
O00151	PDZ and LIM domain protein 1 OS=Homo sapiens GN=PDLIM1 PE=1 SV=4 - [PDLI1_HUMAN]	36.049	0	0	0	0	0	0
Q96HC4	PDZ and LIM domain protein 5 OS=Homo sapiens GN=PDLIM5 PE=1 SV=5 - [PDLI5_HUMAN]	63.9045	0	0	0	0	0	0
Q86YL7	Podoplanin OS=Homo sapiens GN=PDPN PE=1 SV=3 - [PDPN_HUMAN]	16.6875	0	0	0	0	0	0
O00764	Pyridoxal kinase OS=Homo sapiens GN=PDXK PE=1 SV=1 - [PDXK_HUMAN]	35.0799	0	0	0	0	0	0
Q9NRX4	14 kDa phosphohistidine phosphatase OS=Homo sapiens GN=PHPT1 PE=1 SV=1 - [PHP14_HUMAN]	13.8237	0	0	0	0	0	0
P48426	Phosphatidylinositol 5-phosphate 4-kinase type-2 alpha OS=Homo sapiens GN=PIP4K2A PE=1 SV=2 - [PI42A_HUMAN]	46.1955	0	0	0	0	0	0
P78356	Phosphatidylinositol 5-phosphate 4-kinase type-2 beta OS=Homo sapiens GN=PIP4K2B PE=1 SV=1 - [PI42B_HUMAN]	47.3478	0	0	0	0	0	0
P22061	Protein-L-isoaspartate(D-aspartate) O-methyltransferase OS=Homo sapiens GN=PCMT1 PE=1 SV=4 - [PIMT_HUMAN]	24.6206	0	0	0	0	0	0
P48736	Phosphatidylinositol 4,5-bisphosphate 3-kinase catalytic subunit gamma isoform OS=Homo sapiens GN=PIK3CG PE=1 SV=3 - [PK3CG_HUMAN]	126.373	0	0	0	0	0	0
Q86WI1	Fibrocystin-L OS=Homo sapiens GN=PKHD1L1 PE=2 SV=2 - [PKHL1_HUMAN]	465.439	0	0	0	0	0	0
Q99959	Plakophilin-2 OS=Homo sapiens GN=PKP2 PE=1 SV=2 - [PKP2_HUMAN]	97.3548	0	0	0	0	0	0
Q8N3E9	1-phosphatidylinositol 4,5-bisphosphate phosphodiesterase delta-3 OS=Homo sapiens GN=PLCD3 PE=1 SV=3 - [PLCD3_HUMAN]	89.2022	0	0	0	0	0	0
O00168	Phospholemman OS=Homo sapiens GN=FXYD1 PE=1 SV=2 - [PLM_HUMAN]	10.4345	0	0	0	0	0	0
Q9NRY6	Phospholipid scramblase 3 OS=Homo sapiens GN=PLSCR3 PE=1 SV=2 - [PLS3_HUMAN]	31.628	0	0	0	0	0	0
Q08209	Serine/threonine-protein phosphatase 2B catalytic subunit alpha isoform OS=Homo sapiens GN=PPP3CA PE=1 SV=1 - [PP2BA_HUMAN]	58.6503	0	0	0	0	0	0
P24666	Low molecular weight phosphotyrosine protein phosphatase OS=Homo sapiens GN=ACP1 PE=1 SV=3 - [PPAC_HUMAN]	18.0308	0	0	0	0	0	0
P35080	Profilin-2 OS=Homo sapiens GN=PFN2 PE=1 SV=3 - [PROF2_HUMAN]	15.0363	0	0	0	0	0	0
A6NJB7	Proline-rich protein 19 OS=Homo sapiens GN=PRR19 PE=1 SV=1 - [PRR19_HUMAN]	38.6922	0	0	0	0	0	0
P55786	Puromycin-sensitive aminopeptidase OS=Homo sapiens GN=NPEPPS PE=1 SV=2 - [PSA_HUMAN]	103.211	0	0	0	0	0	0
Q06323	Proteasome activator complex subunit 1 OS=Homo sapiens GN=PSME1 PE=1 SV=1 - [PSME1_HUMAN]	28.705	0	0	0	0	0	0
Q92692	Nectin-2 OS=Homo sapiens GN=NECTIN2 PE=1 SV=1 - [NECT2_HUMAN]	57.7059	0	0	0	0	0	0
Q9UL25	Ras-related protein Rab-21 OS=Homo sapiens GN=RAB21 PE=1 SV=3 - [RAB21_HUMAN]	24.3323	0	0	0	0	0	0
Q9ULC3	Ras-related protein Rab-23 OS=Homo sapiens GN=RAB23 PE=1 SV=1 - [RAB23_HUMAN]	26.6425	0	0	0	0	0	0
Q13636	Ras-related protein Rab-31 OS=Homo sapiens GN=RAB31 PE=1 SV=1 - [RAB31_HUMAN]	21.5549	0	0	0	0	0	0
Q9BZG1	Ras-related protein Rab-34 OS=Homo sapiens GN=RAB34 PE=1 SV=1 - [RAB34_HUMAN]	29.0259	0	0	0	0	0	0
P62826	GTP-binding nuclear protein Ran OS=Homo sapiens GN=RAN PE=1 SV=3 - [RAN_HUMAN]	24.4076	0	0	0	0	0	0
Q9Y3L5	Ras-related protein Rap-2c OS=Homo sapiens GN=RAP2C PE=1 SV=1 - [RAP2C_HUMAN]	20.7314	0	0	0	0	0	0
Q9UL26	Ras-related protein Rab-22A OS=Homo sapiens GN=RAB22A PE=1 SV=2 - [RB22A_HUMAN]	21.8412	0	0	0	0	0	0
Q96IZ5	RNA-binding protein 41 OS=Homo sapiens GN=RBM41 PE=1 SV=2 - [RBM41_HUMAN]	47.0701	0	0	0	0	0	0
P09455	Retinol-binding protein 1 OS=Homo sapiens GN=RBP1 PE=1 SV=2 - [RET1_HUMAN]	15.8399	0	0	0	0	0	0
Q02094	Ammonium transporter Rh type A OS=Homo sapiens GN=RHAG PE=1 SV=2 - [RHAG_HUMAN]	44.1687	0	0	0	0	0	0
P18577	Blood group Rh(CE) polypeptide OS=Homo sapiens GN=RHCE PE=1 SV=2 - [RHCE_HUMAN]	45.5303	0	0	0	0	0	0
Q15382	GTP-binding protein Rheb OS=Homo sapiens GN=RHEB PE=1 SV=1 - [RHEB_HUMAN]	20.4845	0	0	0	0	0	0
Q8N392	Rho GTPase-activating protein 18 OS=Homo sapiens GN=ARHGAP18 PE=1 SV=3 - [RHG18_HUMAN]	74.9299	0	0	0	0	0	0
Q02543	60S ribosomal protein L18a OS=Homo sapiens GN=RPL18A PE=1 SV=2 - [RL18A_HUMAN]	20.7489	0	0	0	0	0	0
P84098	60S ribosomal protein L19 OS=Homo sapiens GN=RPL19 PE=1 SV=1 - [RL19_HUMAN]	23.4512	0	0	0	0	0	0
P39023	60S ribosomal protein L3 OS=Homo sapiens GN=RPL3 PE=1 SV=2 - [RL3_HUMAN]	46.0798	0	0	0	0	0	0
Q01974	Tyrosine-protein kinase transmembrane receptor ROR2 OS=Homo sapiens GN=ROR2 PE=1 SV=2 - [ROR2_HUMAN]	104.69	0	0	0	0	0	0
Q9BZV2	Thiamine transporter 2 OS=Homo sapiens GN=SLC19A3 PE=1 SV=1 - [S19A3_HUMAN]	55.6286	0	0	0	0	0	0
Q99808	Equilibrative nucleoside transporter 1 OS=Homo sapiens GN=SLC29A1 PE=1 SV=3 - [S29A1_HUMAN]	50.1864	0	0	0	0	0	0
P48066	Sodium- and chloride-dependent GABA transporter 3 OS=Homo sapiens GN=SLC6A11 PE=2 SV=1 - [S6A11_HUMAN]	70.5585	0	0	0	0	0	0
Q8WTV0	Scavenger receptor class B member 1 OS=Homo sapiens GN=SCARB1 PE=1 SV=1 - [SCRB1_HUMAN]	60.8377	0	0	0	0	0	0
Q12765	Secernin-1 OS=Homo sapiens GN=SCRN1 PE=1 SV=2 - [SCRN1_HUMAN]	46.3525	0	0	0	0	0	0
Q9NVA2	Septin-11 OS=Homo sapiens GN=SEPT11 PE=1 SV=3 - [SEP11_HUMAN]	49.3672	0	0	0	0	0	0
Q16181	Septin-7 OS=Homo sapiens GN=SEPT7 PE=1 SV=2 - [SEPT7_HUMAN]	50.648	0	0	0	0	0	0
Q92599	Septin-8 OS=Homo sapiens GN=SEPT8 PE=1 SV=4 - [SEPT8_HUMAN]	55.7211	0	0	0	0	0	0
Q9UHD8	Septin-9 OS=Homo sapiens GN=SEPT9 PE=1 SV=2 - [SEPT9_HUMAN]	65.3608	0	0	0	0	0	0
Q9H788	SH2 domain-containing protein 4A OS=Homo sapiens GN=SH2D4A PE=1 SV=1 - [SH24A_HUMAN]	52.6942	0	0	0	0	0	0
Q9P0V3	SH3 domain-binding protein 4 OS=Homo sapiens GN=SH3BP4 PE=1 SV=1 - [SH3B4_HUMAN]	107.428	0	0	0	0	0	0
Q99962	Endophilin-A1 OS=Homo sapiens GN=SH3GL2 PE=1 SV=1 - [SH3G2_HUMAN]	39.9371	0	0	0	0	0	0
O75368	SH3 domain-binding glutamic acid-rich-like protein OS=Homo sapiens GN=SH3BGRL PE=1 SV=1 - [SH3L1_HUMAN]	12.7664	0	0	0	0	0	0
Q9NR46	Endophilin-B2 OS=Homo sapiens GN=SH3GLB2 PE=1 SV=1 - [SHLB2_HUMAN]	43.9466	0	0	0	0	0	0
P63208	S-phase kinase-associated protein 1 OS=Homo sapiens GN=SKP1 PE=1 SV=2 - [SKP1_HUMAN]	18.6462	0	0	0	0	0	0
Q8NDV3	Structural maintenance of chromosomes protein 1B OS=Homo sapiens GN=SMC1B PE=2 SV=2 - [SMC1B_HUMAN]	143.818	0	0	0	0	0	0
B2RUZ4	Small integral membrane protein 1 OS=Homo sapiens GN=SMIM1 PE=1 SV=1 - [SMIM1_HUMAN]	8.74344	0	0	0	0	0	0
P54920	Alpha-soluble NSF attachment protein OS=Homo sapiens GN=NAPA PE=1 SV=3 - [SNAA_HUMAN]	33.2113	0	0	0	0	0	0
O95721	Synaptosomal-associated protein 29 OS=Homo sapiens GN=SNAP29 PE=1 SV=1 - [SNP29_HUMAN]	28.9526	0	0	0	0	0	0
P35237	Serpin B6 OS=Homo sapiens GN=SERPINB6 PE=1 SV=3 - [SPB6_HUMAN]	42.5941	0	0	0	0	0	0
P50453	Serpin B9 OS=Homo sapiens GN=SERPINB9 PE=1 SV=1 - [SPB9_HUMAN]	42.3763	0	0	0	0	0	0
P35270	Sepiapterin reductase OS=Homo sapiens GN=SPR PE=1 SV=1 - [SPRE_HUMAN]	28.0308	0	0	0	0	0	0
Q14714	Sarcospan OS=Homo sapiens GN=SSPN PE=2 SV=3 - [SSPN_HUMAN]	26.6005	0	0	0	0	0	0
Q9Y6E0	Serine/threonine-protein kinase 24 OS=Homo sapiens GN=STK24 PE=1 SV=1 - [STK24_HUMAN]	49.2773	0	0	0	0	0	0
O60279	Sushi domain-containing protein 5 OS=Homo sapiens GN=SUSD5 PE=1 SV=3 - [SUSD5_HUMAN]	67.9785	0	0	0	0	0	0
Q9BXI6	TBC1 domain family member 10A OS=Homo sapiens GN=TBC1D10A PE=1 SV=1 - [TB10A_HUMAN]	57.0813	0	0	0	0	0	0
Q9C0C2	182 kDa tankyrase-1-binding protein OS=Homo sapiens GN=TNKS1BP1 PE=1 SV=4 - [TB182_HUMAN]	181.685	0	0	0	0	0	0
P78371	T-complex protein 1 subunit beta OS=Homo sapiens GN=CCT2 PE=1 SV=4 - [TCPB_HUMAN]	57.4521	0	0	0	0	0	0
P13693	Translationally-controlled tumor protein OS=Homo sapiens GN=TPT1 PE=1 SV=1 - [TCTP_HUMAN]	19.5826	0	0	0	0	0	0
P29401	Transketolase OS=Homo sapiens GN=TKT PE=1 SV=3 - [TKT_HUMAN]	67.8347	0	0	0	0	0	0
Q9BXR5	Toll-like receptor 10 OS=Homo sapiens GN=TLR10 PE=1 SV=2 - [TLR10_HUMAN]	94.5033	0	0	0	0	0	0
P25445	Tumor necrosis factor receptor superfamily member 6 OS=Homo sapiens GN=FAS PE=1 SV=1 - [TNR6_HUMAN]	37.708	0	0	0	0	0	0
Q9H0E2	Toll-interacting protein OS=Homo sapiens GN=TOLLIP PE=1 SV=1 - [TOLIP_HUMAN]	30.2622	0	0	0	0	0	0
P07204	Thrombomodulin OS=Homo sapiens GN=THBD PE=1 SV=2 - [TRBM_HUMAN]	60.2892	0	0	0	0	0	0
A0AVF1	Tetratricopeptide repeat protein 26 OS=Homo sapiens GN=TTC26 PE=2 SV=1 - [TTC26_HUMAN]	64.1364	0	0	0	0	0	0
Q9ULT0	Tetratricopeptide repeat protein 7A OS=Homo sapiens GN=TTC7A PE=1 SV=3 - [TTC7A_HUMAN]	96.1231	0	0	0	0	0	0
Q6IBS0	Twinfilin-2 OS=Homo sapiens GN=TWF2 PE=1 SV=2 - [TWF2_HUMAN]	39.5233	0	0	0	0	0	0
O14907	Tax1-binding protein 3 OS=Homo sapiens GN=TAX1BP3 PE=1 SV=2 - [TX1B3_HUMAN]	13.7261	0	0	0	0	0	0
Q9H3M7	Thioredoxin-interacting protein OS=Homo sapiens GN=TXNIP PE=1 SV=1 - [TXNIP_HUMAN]	43.6331	0	0	0	0	0	0
P29597	Non-receptor tyrosine-protein kinase TYK2 OS=Homo sapiens GN=TYK2 PE=1 SV=3 - [TYK2_HUMAN]	133.565	0	0	0	0	0	0
P45974	Ubiquitin carboxyl-terminal hydrolase 5 OS=Homo sapiens GN=USP5 PE=1 SV=2 - [UBP5_HUMAN]	95.7253	0	0	0	0	0	0
Q9BZV1	UBX domain-containing protein 6 OS=Homo sapiens GN=UBXN6 PE=1 SV=1 - [UBXN6_HUMAN]	49.7229	0	0	0	0	0	0
Q13336	Urea transporter 1 OS=Homo sapiens GN=SLC14A1 PE=1 SV=2 - [UT1_HUMAN]	42.4998	0	0	0	0	0	0
Q96QK1	Vacuolar protein sorting-associated protein 35 OS=Homo sapiens GN=VPS35 PE=1 SV=2 - [VPS35_HUMAN]	91.6489	0	0	0	0	0	0
Q9P2L0	WD repeat-containing protein 35 OS=Homo sapiens GN=WDR35 PE=1 SV=3 - [WDR35_HUMAN]	133.461	0	0	0	0	0	0
O15498	Synaptobrevin homolog YKT6 OS=Homo sapiens GN=YKT6 PE=1 SV=1 - [YKT6_HUMAN]	22.4034	0	0	0	0	0	0
O15231	Zinc finger protein 185 OS=Homo sapiens GN=ZNF185 PE=1 SV=3 - [ZN185_HUMAN]	73.4802	0	0	0	0	0	0
Q96NG5	Zinc finger protein 558 OS=Homo sapiens GN=ZNF558 PE=2 SV=1 - [ZN558_HUMAN]	45.7256	0	0	0	0	0	0
C9JRZ8	Aldo-keto reductase family 1 member B15 OS=Homo sapiens GN=AKR1B15 PE=1 SV=2 - [AK1BF_HUMAN]	36.5138	0	0	0	0	0	0
Q9H6N6	Putative uncharacterized protein MYH16 OS=Homo sapiens GN=MYH16 PE=1 SV=2 - [MYH16_HUMAN]	128.211	0	0	0	0	0	0
Q53SF7	Cordon-bleu protein-like 1 OS=Homo sapiens OX=9606 GN=COBLL1 PE=1 SV=3 - [COBL1_HUMAN]	123.791	0	0	0	0	0	0
P18433	Receptor-type tyrosine-protein phosphatase alpha OS=Homo sapiens OX=9606 GN=PTPRA PE=1 SV=3 - [PTPRA_HUMAN]	90.6615	0	0	0	0	0	0
O95248	Myotubularin-related protein 5 OS=Homo sapiens OX=9606 GN=SBF1 PE=1 SV=4 - [MTMR5_HUMAN]	208.312	0	0	0	0	0	0
O94911	ABC-type organic anion transporter ABCA8 OS=Homo sapiens OX=9606 GN=ABCA8 PE=1 SV=4 - [ABCA8_HUMAN]	183.558	0	0	0	0	0	0
